# Supplementary material for: Apoptosis in platelets is independent of the actin cytoskeleton
Source: PLoS One. 2022 Nov 15;17(11):e0276584. doi: 10.1371/journal.pone.0276584 (PMC9665360; doi:10.1371/journal.pone.0276584)
Supplement: S1 Data — (ZIP) [file pone.0276584.s001.zip]

Archive with 23 entries (22 files):
- JC-1 Assay for Mouse platelets_V5 Final.xlsm
- __MACOSX/
- __MACOSX/._JC-1 Assay for Mouse platelets_V5 Final.xlsm
- human plt caspase Jasp primary data- Final.xlsx
- __MACOSX/._human plt caspase Jasp primary data- Final.xlsx
- Jasp JC-1 primary data - Final.xlsx
- __MACOSX/._Jasp JC-1 primary data - Final.xlsx
- Jasp PS % primary data- Final.xlsx
- __MACOSX/._Jasp PS % primary data- Final.xlsx
- Cyto PS % primary data- Final.xlsx
- __MACOSX/._Cyto PS % primary data- Final.xlsx
- gelsolin mouse caspase analysis primary data- Final.xlsx
- __MACOSX/._gelsolin mouse caspase analysis primary data- Final.xlsx
- Jasp PS primary data - Final.xlsx
- __MACOSX/._Jasp PS primary data - Final.xlsx
- Cyto JC-1 primary data- Final.xlsx
- __MACOSX/._Cyto JC-1 primary data- Final.xlsx
- Percentage PS externalization for mouse platelets_V5 Final.xlsm
- __MACOSX/._Percentage PS externalization for mouse platelets_V5 Final.xlsm
- Cyto PS primary data- Final.xlsx
- __MACOSX/._Cyto PS primary data- Final.xlsx
- human plt caspase Cyto primary data- Final.xlsx
- __MACOSX/._human plt caspase Cyto primary data- Final.xlsx
