# Supplementary material for: Apoptosis in platelets is independent of the actin cytoskeleton
Source: PLoS One. 2022 Nov 15;17(11):e0276584. doi: 10.1371/journal.pone.0276584 (PMC9665360; doi:10.1371/journal.pone.0276584)
Supplement: S1 Data — (ZIP) [file pone.0276584.s001.zip › JC-1 Assay for Mouse platelets_V5 Final.xlsm]

## Sheet: 14 July 2021 JC1
	Plot 3 (FL2-H)	Plot 4 (FL1-H)
	All	All
	Mean FL2-H	Mean FL1-H	JC-red/JC-green
A01 1. WT DMSO 0min	21413.5	297.12	72.0701	72.0701
A02 1. WT ABT 1uM 0min	15787.6	301.29	52.3999	52.3999					WT1	WT2	WT3	KO1	KO2	KO3
A03 1. WT ABT 10uM 0min	13711.7	333.9	41.0653	41.0653				DMSO (0.01%) Alone	72.0701	74.0547	62.9271	56.5278	39.2163	70.7954
A04 2. WT DMSO 0min	21574.4	291.33	74.0547	74.0547				ABT (1 μM) 60 min	8.67	15.57	10.41	10.57	12.83	14.94
A05 2. WT ABT 10uM 0min	11369.9	351.62	32.3357	32.3357				ABT (10 μM) 60 min	6.76	6.08	5.81	5.89	5.89	5.01
A06 2. WT ABT 10uM 0min	14251.4	278.11	51.2437	51.2437				ABT (1 μM) 120 min	4.34	3.75	5.19	4.34	3.7	3.58
A07 3. WT DMSO 0min	21841.4	347.09	62.9271	62.9271				ABT (10 μM) 120 min	3.53	3.88	1.89	3.6375	2.67276	3.12648
A08 3. WT ABT 1uM 0min	16597.6	278.9	59.5111	59.5111
A09 3. WT ABT 10uM 0min	11475	397.01	28.9037	28.9037
B01 1. WT DMSO 60min	14482.4	277.77	52.1381	52.1381
B02 1. WT ABT 1uM 60min	11396.9	1313.89	8.67416	8.67416
B03 1. WT ABT 10uM 60min	12195.3	1803.91	6.76047	6.76047
B04 2. WT DMSO 60min	14776.1	238.26	62.0167	62.0167
B05 2. WT ABT 1uM 60min	11478.1	737.13	15.5714	15.5714
B06 2. WT ABT 10uM 60min	10147.6	1669.07	6.07979	6.07979
B07 3. WT DMSO 60min	13622.9	291.94	46.6633	46.6633
B08 3. WT ABT 1uM 60min	12443.7	1194.8	10.4149	10.4149
B09 3. WT ABT 10uM 60min	11449.1	1971.3	5.8079	5.8079
C01 1. WT DMSO 120min	11734.6	419.05	28.003	28.003
C02 1. WT ABT 1uM 120min	13573.5	3125.14	4.34331	4.34331
C03 1. WT ABT 10uM 120min	11510.9	3264.22	3.52637	3.52637
C04 2. WT DMSO 120min	11749.5	452.09	25.9893	25.9893
C05 2. WT ABT 1uM 120 min	10974	2928.86	3.74686	3.74686
C06 2. WT ABT 10uM 120min	12497.8	3221.58	3.87939	3.87939
C07 3. WT DMSO 120min	9528.85	420.1	22.6823	22.6823
C08 3. WT ABT 1uM 120min	16222.7	3126.21	5.18926	5.18926
C09 3. WT ABT 10uM 120min	7037.72	3721.8	1.89095	1.89095
E01 1. KO DMSO 0min	15328.1	271.16	56.5278	56.5278
E02 1. KO ABT 1uM 0min	15347.9	209.81	73.1514	73.1514
E03 1. KO ABT 10uM 0min	16450.1	484.98	33.9191	33.9191
E04 2. KO DMSO 0min	11411.9	291	39.2163	39.2163
E05 2. KO ABT 1uM 0min	13148.6	240	54.7858	54.7858
E06 2. KO ABT 10uM 0min	14825.7	298.51	49.6657	49.6657
E07 3. KO DMSO 0min	15611.8	220.52	70.7954	70.7954
E08 3. KO ABT 1uM 0min	14198.2	238.86	59.4415	59.4415
E09 3. KO ABT 10uM 0min	15023.2	1117.46	13.4441	13.4441
F01 1. KO DMSO 60min	13153.4	241.74	54.4112	54.4112
F02 1. KO ABT 1uM 60min	10494.6	992.58	10.573	10.573
F03 1. KO ABT 10uM 60min	10803	1833	5.89363	5.89363
F04 2. KO DMSO 60min	12646.3	252.71	50.0426	50.0426
F05 2. KO ABT 1uM 60min	10055.9	783.58	12.8332	12.8332
F06 2. KO ABT 10uM 60min	10775.5	1830.74	5.88588	5.88588
F07 3. KO DMSO 60min	13621.5	278.08	48.9841	48.9841
F08 3. KO ABT 1uM 60min	11844.7	792.88	14.9389	14.9389
F09 3. KO ABT 10uM 60min	9692.63	1936.25	5.00588	5.00588
G01 1. KO DMSO 120min	11989.7	467.2	25.6629	25.6629
G02 1. KO ABT 1uM 120min	11858.5	2729.89	4.34394	4.34394
G03 1. KO ABT 10uM 120min	10737.5	2951.89	3.6375	3.6375
G04 2. KO DMSO 120min	11228	421.27	26.6527	26.6527
G05 2. KO ABT 1uM 120 min	11098.3	2998.25	3.7016	3.7016
G06 2. KO ABT 10uM 120min	9297.31	3478.54	2.67276	2.67276
G07 3. KO DMSO 120min	10357	415.07	24.9524	24.9524
G08 3. KO ABT 1uM 120min	10160.7	2841.75	3.5755	3.5755
G09 3. KO ABT 10uM 120min	9490.7	3035.59	3.12648	3.12648
