# Supplementary material for: Apoptosis in platelets is independent of the actin cytoskeleton
Source: PLoS One. 2022 Nov 15;17(11):e0276584. doi: 10.1371/journal.pone.0276584 (PMC9665360; doi:10.1371/journal.pone.0276584)
Supplement: S1 Data — (ZIP) [file pone.0276584.s001.zip › human plt caspase Jasp primary data- Final.xlsx]

## Sheet: July 30 cyto analysis
cleaved caspase-3 (July 27 2021) 1uM
Kim Lab 2021-07-27 17hr 19min_Exposure_300.0sec								cleaved caspase: total		cleaved caspase: B-actin
		Band No.	Band Label	Mol. Wt. (KDa)	Relative Front	Volume (Int)	Rel. Quant.
Lane 1	a1 30'	1		N/A	0.54902	759686	1	0.213088		0.0748587
Lane 2	c+a1 30'	1		N/A	0.46	612560	0.806333	0.164501		0.0638926
Lane 3	a1 60'	1		N/A	0.4	2113456	2.78201	0.881638		0.181003
Lane 4	c+a1 60'	1		N/A	0.428571	3048912	4.01338	0.890278		0.269342
Lane 5	a1 120'	1		N/A	0.541667	14224660	18.7244	12.3231		1.35544
Lane 6	c+a1 120'	1		N/A	0.583333	17473150	23.0005	15.7883		1.64631
total caspase-3 (July 27 2021) 1uM										total: B-actin
		Band No.	Band Label	Mol. Wt. (KDa)	Relative Front	Volume (Int)	Rel. Quant.
Lane 1	dmso 120'	1		N/A	0.416667	4095735	1			0.448647
Lane 2	cyto 40'	1		N/A	0.405405	4617912	1.12749			0.492422
Lane 3	a1 30'	1		N/A	0.361111	3565122	0.870447			0.351304
Lane 4	c+a1 30'	1		N/A	0.342857	3723753	0.909178			0.388403
Lane 5	a1 60'	1		N/A	0.371429	2397192	0.58529			0.205303
Lane 6	c+a1 60'	1		N/A	0.428571	3424674	0.836156			0.302537
Lane 7	a1 120'	1		N/A	0.514286	1154307	0.281831			0.109991
Lane 8	c+a1 120'	1		N/A	0.647059	1106712	0.270211			0.104274
B-actin (July 27 2021) 1uM
		Band No.	Band Label	Mol. Wt. (KDa)	Relative Front	Volume (Int)	Rel. Quant.
Lane 1	dmso 120'	1		N/A	0.444444	9129084	1
Lane 2	cyto 40'	1		N/A	0.422222	9377962	1.02726
Lane 3	a1 30'	1		N/A	0.4	10148260	1.11164
Lane 4	c+a1 30'	1		N/A	0.377778	9587342	1.0502
Lane 5	a1 60'	1		N/A	0.4	11676386	1.27903
Lane 6	c+a1 60'	1		N/A	0.466667	11319860	1.23998
Lane 7	a1 120'	1		N/A	0.555556	10494520	1.14957
Lane 8	c+a1 120'	1		N/A	0.644444	10613536	1.16261
cleaved caspase-3 (July 27 2021) 10uM								cleaved caspase: total		cleaved caspase: B-actin
		Band No.	Band Label	Mol. Wt. (KDa)	Relative Front	Volume (Int)	Rel. Quant.
Lane 1	a1 30'	1		N/A	0.333333	1479024	1	0.835597		0.127345
Lane 2	c+a1 30'	1		N/A	0.333333	1866864	1.26223	1.44505		0.14545
Lane 3	a1 60'	1		N/A	0.357143	6620736	4.47642	11.5794		0.468465
Lane 4	c+a1 60'	1		N/A	0.428571	7129728	4.82056	13.1694		0.503795
Lane 5	a1 120'	1		N/A	0.571429	11439216	7.7343	17.8183		0.769727
Lane 6	c+a1 120'	1		N/A	0.666667	10704288	7.2374	23.407		0.768536
total caspase-3 (July 27 2021) 10uM										total: B-actin
		Band No.	Band Label	Mol. Wt. (KDa)	Relative Front	Volume (Int)	Rel. Quant.
Lane 1	dmso 120'	1		N/A	0.526316	5237844	1			0.461479
Lane 2	cyto 40'	1		N/A	0.473684	5092608	0.972272			0.41691
Lane 3	a1 30'	1		N/A	0.368421	1770021	0.337929			0.1524
Lane 4	c+a1 30'	1		N/A	0.368421	1291905	0.246648			0.100654
Lane 5	a1 60'	1		N/A	0.368421	571767	0.109161			0.0404566
Lane 6	c+a1 60'	1		N/A	0.421053	541386	0.10336			0.038255
Lane 7	a1 120'	1		N/A	0.578947	641991	0.122568			0.0431986
Lane 8	c+a1 120'	1		N/A	0.736842	457311	0.087309			0.0328336
B-actin (July 27 2021) 10uM
		Band No.	Band Label	Mol. Wt. (KDa)	Relative Front	Volume (Int)	Rel. Quant.
Lane 1	dmso 120'	1		N/A	0.326087	11350136	1
Lane 2	cyto 40'	1		N/A	0.326087	12215112	1.07621
Lane 3	a1 30'	1		N/A	0.326087	11614288	1.02327
Lane 4	c+a1 30'	1		N/A	0.347826	12835088	1.13083
Lane 5	a1 60'	1		N/A	0.391304	14132832	1.24517
Lane 6	c+a1 60'	1		N/A	0.434783	14152040	1.24686
Lane 7	a1 120'	1		N/A	0.5	14861392	1.30936
Lane 8	c+a1 120'	1		N/A	0.586957	13928152	1.22714
cleaved caspase-3 (July 28 2021) 1uM								cleaved caspase:total		cleaved caspase:B-actin
		Band No.	Band Label	Mol. Wt. (KDa)	Relative Front	Volume (Int)	Rel. Quant.
Lane 1	a1 60'	1		N/A	0.592593	1405026	1	0.233689		0.327009
Lane 2	c+a1 60'	1		N/A	0.611111	1868886	1.33014	0.265955		0.359139
Lane 3	a1 120'	1		N/A	0.711538	11051370	7.8656	7.86496		1.62275
Lane 4	c+a1 120'	1		N/A	0.607843	16014672	11.3981	13.3383		3.82848
total caspase-3 (July 28 2021) 1uM										total: B-actin
		Band No.	Band Label	Mol. Wt. (KDa)	Relative Front	Volume (Int)	Rel. Quant.
Lane 1	dmso 120'	1		N/A	0.416667	8539630	1			2.12147
Lane 2	cyto 40'	1		N/A	0.4	10391920	1.2169			2.47153
Lane 3	a1 30'	1		N/A	0.382353	9255290	1.0838			2.41808
Lane 4	c+a1 30'	1		N/A	0.363636	8535450	0.999511			1.83531
Lane 5	a1 60'	1		N/A	0.34375	6012380	0.704056			1.39933
Lane 6	c+a1 60'	1		N/A	0.387097	7027075	0.822878			1.35037
Lane 7	a1 120'	1		N/A	0.517241	1405140	0.164543			0.206327
Lane 8	c+a1 120'	1		N/A	0.5	1200650	0.140597			0.287029
B-actin (July 28 2021) 1uM
		Band No.	Band Label	Mol. Wt. (KDa)	Relative Front	Volume (Int)	Rel. Quant.
Lane 1	dmso 120'	1		N/A	0.386364	4025336	1
Lane 2	cyto 40'	1		N/A	0.4	4204648	1.04455
Lane 3	a1 30'	1		N/A	0.413043	3827544	0.950863
Lane 4	c+a1 30'	1		N/A	0.425532	4650688	1.15535
Lane 5	a1 60'	1		N/A	0.416667	4296600	1.06739
Lane 6	c+a1 60'	1		N/A	0.42	5203800	1.29276
Lane 7	a1 120'	1		N/A	0.529412	6810272	1.69185
Lane 8	c+a1 120'	1		N/A	0.596154	4183032	1.03918
cleaved caspase-3 (July 28 2021) 10uM								cleaved caspase:total		cleaved caspase: B-actin
		Band No.	Band Label	Mol. Wt. (KDa)	Relative Front	Volume (Int)	Rel. Quant.
Lane 1	a1 30'	1		N/A	0.511111	1299618	1			0.214559
Lane 2	c+a1 30'	1		N/A	0.404255	881766	0.678481			0.141867
Lane 3	a1 60'	1		N/A	0.387755	9108450	7.00856			1.31399
Lane 4	c+a1 60'	1		N/A	0.392157	7534998	5.79786			1.17741
Lane 5	a1 120'	1		N/A	0.528302	14954328	11.5067			1.95567
Lane 6	c+a1 120'	1		N/A	0.6	17620038	13.5579			2.40783
total caspase-3 (July 28 2021) 10uM
B-actin (July 28 2021) 10uM
		Band No.	Band Label	Mol. Wt. (KDa)	Relative Front	Volume (Int)	Rel. Quant.
Lane 1	dmso 120'	1		N/A	0.5	5842108	1
Lane 2	cyto 40'	1		N/A	0.425532	5896918	1.00938
Lane 3	a1 30'	1		N/A	0.354167	6057172	1.03681
Lane 4	c+a1 30'	1		N/A	0.291667	6215454	1.06391
Lane 5	a1 60'	1		N/A	0.25	6931928	1.18655
Lane 6	c+a1 60'	1		N/A	0.265306	6399662	1.09544
Lane 7	a1 120'	1		N/A	0.32	7646662	1.30889
Lane 8	c+a1 120'	1		N/A	0.4	7317802	1.2526

## Sheet: (bkg adj) jasp analysis
																							1 uM ABT dataset
cleaved caspase-3 (Aug 4 2021) 1uM							cleaved caspase-3 (Aug 6 2021) 1uM								cleaved caspase-3 (Aug 9 2021) 1uM									1 μM ABT-737			1 μM ABT-737 + 1 μM Jasp
Lane	Band No.	Adj. Volume (Int)	cleaved:B-actin				Lane	Band No.	Adj. Volume (Int)	cleaved:B-acti					Lane	Band No.	Adj. Volume (Int)	cleaved:B-acti					DMSO	0.01	0	0	0.01	0.01	0
1	DMSO	119240	0.00662444				1	DMSO	60928	0.00407082					1	DMSO	31236	0.00273031					30	0.01	0.02	0.01	0.02	0.01	0
2	JASP	139370	0.00691391				2	JASP	93800	0.00620782					2	JASP	32319	0.00241187					60	0.11	0.16	0.1	0.09	0.08	0.09
3	A1 30	315205	0.0144387				3	A1 30	276472	0.0178508					3	A1 30	196308	0.0125379					120	0.49	0.63	0.48	0.38	0.7	0.84
4	J+A1 30	361735	0.017719				4	J+A1 30	206864	0.0132681					4	J+A1 30	72162	0.00479774
5	A1 60	2212595	0.108028				5	A1 60	2679208	0.161296					5	A1 60	1712622	0.0998983
6	J+A1 60	2017235	0.092413				6	J+A1 60	1653456	0.08243					6	J+A1 60	1527999	0.094723
7	A1 120	10369645	0.49044				7	A1 120	10913224	0.631889					7	A1 120	7976181	0.47639
8	J+A1 120	8086485	0.379034				8	J+A1 120	11849600	0.704903					8	J+A1 120	11168922	0.844744
B-actin (Aug 4 2021) 1uM							B-actin (Aug 6 2021) 1uM								B-actin (Aug 9 2021) 1uM
Lane	Band No.	Adj. Volume (Int)					Lane	Band No.	Adj. Volume (Int)						Lane	Band No.	Adj. Volume (Int)
1	DMSO	18000010					1	DMSO	14967008						1	DMSO	11440470
2	JASP	20157900					2	JASP	15109976						2	JASP	13399959
3	A1 30	21830562					3	A1 30	15487920						3	A1 30	15657159
4	J+A1 30	20415072					4	J+A1 30	15591128						4	J+A1 30	15040818
5	A1 60	20481772					5	A1 60	16610496						5	A1 60	17143662
6	J+A1 60	21828474					6	J+A1 60	20058920						6	J+A1 60	16131228
7	A1 120	21143552					7	A1 120	17270792						7	A1 120	16742952
8	J+A1 120	21334430					8	J+A1 120	16810248						8	J+A1 120	13221663
																						10 uM ABT dataset
cleaved caspase-3 (Aug 4 2021) 10uM							cleaved caspase-3 (Aug 6 2021) 10uM								cleaved caspase-3 (Aug 9 2021) 10uM								10 μM ABT-737			10 μM ABT-737 + 1 μM Jasp
Lane	Band No.	Adj. Volume (Int)	cleaved:B-actin				Lane	Band No.	Adj. Volume (Int)	cleaved:B-actin					Lane	Band No.	Adj. Volume (Int)	cleaved:B-actin				DMSO	0	0	0	0	0	0
1	DMSO	50050	0.00259029				1	DMSO	35750	0.00258115					1	DMSO	56808	0.00384608				30	0.02	0.06	0.05	0.03	0.41	0.06
2	JASP	49555	0.00271678				2	JASP	19415	0.00121468					2	JASP	32238	0.00238185				60	0.08	0.34	0.3	0.2	0.31	0.25
3	A10 30	417065	0.0217604				3	A10 30	1013430	0.0574279					3	A10 30	763452	0.0478572				120	0.45	0.81	0.44	0.33	0.58	0.53
4	J+A10 30	551815	0.0288901				4	J+A10 30	5752615	0.408985					4	J+A10 30	1015092	0.0649014
5	A10 60	1703020	0.0797205				5	A10 60	5979930	0.339707					5	A10 60	5014602	0.298771
6	J+A10 60	3863200	0.204028				6	J+A10 60	5366625	0.307551					6	J+A10 60	4728348	0.250213
7	A10 120	7879080	0.454197				7	A10 120	15353085	0.808495					7	A10 120	9613728	0.444479
8	J+A10 120	5579255	0.332698				8	J+A10 120	11056595	0.582642					8	J+A10 120	11885940	0.534317
B-actin (Aug 4 2021) 10uM							B-actin (Aug 6 2021) 10uM								B-actin (Aug 9 2021) 10uM
Lane	Band No.	Adj. Volume (Int)					Lane	Band No.	Adj. Volume (Int)						Lane	Band No.	Adj. Volume (Int)
1	DMSO	19322178					1	DMSO	13850424						1	DMSO	14770353
2	JASP	18240362					2	JASP	15983632						2	JASP	13534878
3	A10 30	19166216					3	A10 30	17647000						3	A10 30	15952704
4	J+A10 30	19100502					4	J+A10 30	14065576						4	J+A10 30	15640515
5	A10 60	21362386					5	A10 60	17603208						5	A10 60	16784106
6	J+A10 60	18934622					6	J+A10 60	17449544						6	J+A10 60	18897324
7	A10 120	17347278					7	A10 120	18989712						7	A10 120	21629220
8	J+A10 120	16769714					8	J+A10 120	18976664						8	J+A10 120	22245105
