# Supplementary material for: Apoptosis in platelets is independent of the actin cytoskeleton
Source: PLoS One. 2022 Nov 15;17(11):e0276584. doi: 10.1371/journal.pone.0276584 (PMC9665360; doi:10.1371/journal.pone.0276584)
Supplement: S1 Data — (ZIP) [file pone.0276584.s001.zip › Jasp JC-1 primary data - Final.xlsx]

## Sheet: July 28 2021 data
		Plot 2 (FL1-H)	Plot 3 (FL2-H)
	Aug 4 2021	All	All
		Mean FL1-H	Mean FL2-H	JC-1 ratio
	A06 untreat JC (J)	16982.2	23207.9	1.3666			1 uM ABT dataset
	A07 untreat JC1 (J)	18718.3	29389.9	1.57012				DMSO			1 μM ABT-737			1 μM ABT-737 + 1 μM Jasp
DMSO alone	B06 dmso 40' JC (J)	8115.86	13658.8	1.68298				Aug 4	Aug 6	aug 9	Aug 4	Aug 6	aug 9	Aug 4	Aug 6	aug 9
Jasp alone	B08 JASP 40' JC (J)	9633.82	14429.1	1.49775
DMSO (1 µM) 15 JC-1	F01 DMSO 15 JC (J)	14404.3	14255.2	0.989648			15	1	2.3	2	0.7	1.4	1.2	0.8	1.3	1.1
DMSO (10 µM) 15 JC-1	F02 DMSO 15 JC1 (J)	11957.8	13601.3	1.13744			30	1.1	1.8	1.7	0.6	0.9	0.6	0.6	0.8	0.7
ABT-737 (1 µM) 15 JC-1	F03 A1 15 JC (J)	18761.8	13154.3	0.701118			60	1	1.2	1.6	0.3	0.6	0.4	0.3	0.6	0.4
ABT-737 (10 µM) 15 JC-1	F04 A10 15 JC (J)	19716.7	10802.7	0.547896			90	0.9	1.3	1.1	0.2	0.4	0.3	0.3	0.4	0.3
10 µM ABT-737 + 1 µM Jasp 15 JC-1	F05 C +A10 15 JC (J)	21292.2	10541.7	0.495094			120	0.8	0.9	1.2	0.2	0.3	0.2	0.3	0.3	0.3
1 µM ABT-737 + 1 µM Jasp 15 JC-1	F06 C +A1 15 JC (J)	17516	13297.6	0.759169
DMSO (1 µM) 30 JC-1	G01 DMSO 30 JC (J)	13992.3	15361.8	1.09787
DMSO (10 µM) 30 JC-1	G02 DMSO 30 JC1 (J)	10524.6	13917.8	1.3224
ABT-737 (1 µM) 30 JC-1	G03 A1 30 JC (J)	20971.4	11611.1	0.553666			10 uM ABT dataset
ABT-737 (10 µM) 30 JC-1	G04 A10 30 JC (J)	22542.3	11404.8	0.505926				DMSO			10 μM ABT-737			10 μM ABT-737 + 1 μM Jasp
1 µM ABT-737 + 1 µM Jasp 30 JC-1	G05 C +A1 30 JC (J)	18026.6	10851.5	0.601974				aug 4	aug 6	aug 9	aug 4	aug 6	aug 9	aug 4	aug 6	aug 9
10 µM ABT-737 + 1 µM Jasp 30 JC-1	G06 C +A10 30 JC (J)	21054.1	11452.6	0.543961
DMSO (1 µM) 60 JC-1	A01 DMSO 60 JC (J)	12558.2	13183.5	1.0498			15	1.1	2.1	1.9	0.5	0.9	0.9	0.5	0.9	0.7
DMSO (10 µM) 60 JC-1	A02 DMSO 60 JC1 (J)	13555.6	13843.4	1.02123			30	1.3	1.8	1.5	0.5	0.7	0.7	0.5	0.7	0.5
ABT-737 (1 µM) 60 JC-1	A03 A1 60 JC (J)	28389.3	9011.58	0.317428			60	1	1.2	1.4	0.3	0.5	0.4	0.4	0.5	0.4
ABT-737 (10 µM) 60 JC-1	A04 A10 60 JC (J)	32725.6	10335.8	0.315833			90	0.8	1	1.2	0.3	0.4	0.3	0.3	0.4	0.3
1 µM ABT-737 + 1 µM Jasp 60 JC-1	A05 C +A1 60 JC (J)	28268.7	9648.68	0.34132			120	0.7	0.8	1.3	0.2	0.3	0.3	0.2	0.3	0.2
10 µM ABT-737 + 1 µM Jasp 60 JC-1	A06 C +A10 60 JC (J)	29058.6	10463.8	0.360091
DMSO (1 µM) 90 JC-1	C01 DMSO90 JC (J)	12470.3	11506.6	0.922719
DMSO (10 µM) 90 JC-1	C02 DMSO 90 JC1 (J)	14484.6	12126.9	0.837228
ABT-737 (1 µM) 90 JC-1	C03 A1 90 JC (J)	44400.3	10656.4	0.240007			Jasp alone
ABT-737 (10 µM) 90 JC-1	C04 A10 90 JC (J)	42777.1	12321.6	0.288042			DMSO	Jasp
1 µM ABT-737 + 1 µM Jasp 90 JC-1	C05 C +A1 90 JC (J)	36577.8	10263.7	0.280599			1.7	1.5
10 µM ABT-737 + 1 µM Jasp 90 JC-1	C06 C +A10 90 JC (J)	37800.1	9524.36	0.251967			1.9	2
DMSO (1 µM) 120 JC-1	D01 DMSO 120 JC (J)	14555.2	11550.6	0.793569			1.6	1.9
DMSO (10 µM) 120 JC-1	D02 DMSO 120 JC1 (J)	15811.7	11730.9	0.74191
ABT-737 (1 µM) 120 JC-1	D03 A1 120 JC (J)	54725.9	12652.6	0.2312
ABT-737 (10 µM) 120 JC-1	D04 A10 120 JC (J)	55118.4	12564.7	0.227959
1 µM ABT-737 + 1 µM Jasp 120 JC-1	D05 C +A1 120 JC (J)	46087.7	13028.3	0.282685
10 µM ABT-737 + 1 µM Jasp 120 JC-1	D06 C +A10 120 JC (J)	47328.3	10947.9	0.231318
		Plot 2 (FL1-H)	Plot 3 (FL2-H)
	Aug 6 2021	All	All
		Mean FL1-H	Mean FL2-H	JC- ratio
	A01 UNTREAT JC	12889.1	27154	2.10674
	A02 UNTREAT JC1	12617.9	26573.5	2.10602
DMSO alone	A06 DMSO 40 JC	9604.55	17897.8	1.86347
Jasp alone	A07 JASP 40 JC	9522.79	18654.2	1.9589
DMSO (1 µM) 15 JC-1	B01 DMSO 15 JC	6220.12	14298.3	2.29872
DMSO (10 µM) 15 JC-1	B02 DMSO 15 JC1	7330.07	15216.3	2.07587
ABT-737 (1 µM) 15 JC-1	B03 A1 15 JC	9935.88	14120.1	1.42112
ABT-737 (10 µM) 15 JC-1	B04 A10 15 JC	14229.1	12526.8	0.88036
1 µM ABT-737 + 1 µM Jasp 15 JC-1	B05 J +A1 15 JC	10418	14061.1	1.34969
10 µM ABT-737 + 1 µM Jasp 15 JC-1	B06 J +A10 15 JC	14318.5	12630.5	0.882112
DMSO (1 µM) 30 JC-1	C01 DMSO 30 JC	7653.84	13831.1	1.80708
DMSO (10 µM) 30 JC-1	C02 DMSO 30 JC1	7412.48	13659.9	1.84282
ABT-737 (1 µM) 30 JC-1	C03 A1 30 JC	16320.5	13985.5	0.856927
ABT-737 (10 µM) 30 JC-1	C04 A10 30 JC	16073.5	10491.9	0.652741
1 µM ABT-737 + 1 µM Jasp 30 JC-1	C05 J +A1 30 JC	16129.5	13478.7	0.835656
10 µM ABT-737 + 1 µM Jasp 30 JC-1	C06 J +A10 30 JC	17185.8	12031.7	0.700094
DMSO (1 µM) 60 JC-1	D01 DMSO 60 JC	11240.8	13972.4	1.24301
DMSO (10 µM) 60 JC-1	D02 DMSO 60 JC1	10957.1	13287	1.21263
ABT-737 (1 µM) 60 JC-1	D03 A1 60 JC	23602.5	13306.6	0.56378
ABT-737 (10 µM) 60 JC-1	D04 A10 60 JC	25484.1	12486.9	0.489986
1 µM ABT-737 + 1 µM Jasp 60 JC-1	D05 J +A1 60 JC	23754.3	14045.3	0.591273
10 µM ABT-737 + 1 µM Jasp 60 JC-1	D06 J +A10 60 JC	26581.2	13368.9	0.502944
DMSO (1 µM) 90 JC-1	E01 DMSO 90 JC	9866.25	12428.3	1.25968
DMSO (10 µM) 90 JC-1	E02 DMSO 90 JC1	12847.4	12321.5	0.959062
ABT-737 (1 µM) 90 JC-1	E03 A1 90 JC	31175.3	10933	0.350693
ABT-737 (10 µM) 90 JC-1	E04 A10 90 JC	33974.3	12161.1	0.35795
1 µM ABT-737 + 1 µM Jasp 90 JC-1	E05 J +A1 90 JC	32253.4	11926	0.369759
10 µM ABT-737 + 1 µM Jasp 90 JC-1	E06 J +A10 90 JC	35288.9	13460.7	0.381443
DMSO (1 µM) 120 JC-1	F01 DMSO 120 JC	13875.8	12498.4	0.900735
DMSO (10 µM) 120 JC-1	F02 DMSO 120 JC1	12873.6	10717.1	0.832488
ABT-737 (1 µM) 120 JC-1	F03 A1 120 JC	41894.2	11626.2	0.277513
ABT-737 (10 µM) 120 JC-1	F04 A10 120 JC	42759.5	14268.9	0.333701
1 µM ABT-737 + 1 µM Jasp 120 JC-1	F05 J +A1 120 JC	38078.3	10362.4	0.272133
10 µM ABT-737 + 1 µM Jasp 120 JC-1	F06 J +A10 120 JC	44284.7	15008.8	0.338917
		Plot 2 (FL1-H)	Plot 3 (FL2-H)
	Aug 9 2021	All	All
		Mean FL1-H	Mean FL2-H	JC-1 ratio
	A01 UNTREAT JC	11392.2	32850.7	2.8836
	A02 UNTREAT JC1	9898.18	31712.7	3.20389
DMSO alone	A06 DMSO 40 JC	10157.5	16102.1	1.58524
Jasp alone	A07 JASP 40 JC	7380.63	14230.3	1.92807
DMSO (1 µM) 15 JC-1	B01 DMSO 15 JC	6368.68	12730.1	1.99886
DMSO (10 µM) 15 JC-1	B02 DMSO 15 JC1	7932.76	15327	1.93211
ABT-737 (1 µM) 15 JC-1	B03 A1 15 JC	11391.5	13403	1.17658
ABT-737 (10 µM) 15 JC-1	B04 A10 15 JC	14281.1	13053.8	0.914065
1 µM ABT-737 + 1 µM Jasp 15 JC-1	B05 J +A1 15 JC	12238.4	13559.5	1.10795
10 µM ABT-737 + 1 µM Jasp 15 JC-1	B06 J +A10 15 JC	16165.1	11742	0.72638
DMSO (1 µM) 30 JC-1	C01 DMSO 30 JC	7718.74	13467.4	1.74476
DMSO (10 µM) 30 JC-1	C02 DMSO 30 JC1	8282.49	12687.9	1.53189
ABT-737 (1 µM) 30 JC-1	C03 A1 30 JC	18200.1	11462.7	0.629814
ABT-737 (10 µM) 30 JC-1	C04 A10 30 JC	15731.5	10705.4	0.680507
1 µM ABT-737 + 1 µM Jasp 30 JC-1	C05 J +A1 30 JC	13713.4	9799.35	0.714581
10 µM ABT-737 + 1 µM Jasp 30 JC-1	C06 J +A10 30 JC	15402.4	8261.87	0.536403
DMSO (1 µM) 60 JC-1	D01 DMSO 60 JC	6956.75	11208.5	1.61116
DMSO (10 µM) 60 JC-1	D02 DMSO 60 JC1	7380.91	10506.7	1.42349
ABT-737 (1 µM) 60 JC-1	D03 A1 60 JC	21397.9	8297.25	0.38776
ABT-737 (10 µM) 60 JC-1	D04 A10 60 JC	21990.3	8350.93	0.379756
1 µM ABT-737 + 1 µM Jasp 60 JC-1	D05 J +A1 60 JC	23247.1	8545.55	0.367597
10 µM ABT-737 + 1 µM Jasp 60 JC-1	D06 J +A10 60 JC	19745.2	7418.82	0.375729
DMSO (1 µM) 90 JC-1	E01 DMSO 90 JC	10255.9	10976.5	1.07026
DMSO (10 µM) 90 JC-1	E02 DMSO 90 JC1	8959.49	10726.2	1.19719
ABT-737 (1 µM) 90 JC-1	E03 A1 90 JC	27991.2	8059.71	0.287937
ABT-737 (10 µM) 90 JC-1	E04 A10 90 JC	27068.2	7609.61	0.281128
1 µM ABT-737 + 1 µM Jasp 90 JC-1	E05 J +A1 90 JC	29977.9	7919.06	0.264163
10 µM ABT-737 + 1 µM Jasp 90 JC-1	E06 J +A10 90 JC	29799.6	7814.67	0.262241
DMSO (1 µM) 120 JC-1	F01 DMSO 120 JC	7901.57	9116.45	1.15375
DMSO (10 µM) 120 JC-1	F02 DMSO 120 JC1	7356.47	9296.86	1.26377
ABT-737 (1 µM) 120 JC-1	F03 A1 120 JC	33225.9	7642.3	0.230011
ABT-737 (10 µM) 120 JC-1	F04 A10 120 JC	35984.1	11510	0.319864
1 µM ABT-737 + 1 µM Jasp 120 JC-1	F05 J +A1 120 JC	38897.4	10024.2	0.25771
10 µM ABT-737 + 1 µM Jasp 120 JC-1	F06 J +A10 120 JC	39416.4	7729.74	0.196105
