# Supplementary material for: Apoptosis in platelets is independent of the actin cytoskeleton
Source: PLoS One. 2022 Nov 15;17(11):e0276584. doi: 10.1371/journal.pone.0276584 (PMC9665360; doi:10.1371/journal.pone.0276584)
Supplement: S1 Data — (ZIP) [file pone.0276584.s001.zip › Jasp PS % primary data- Final.xlsx]

## Sheet: aug 4 2021 data %PS
Aug 4 2021		V1-R
		% of All
DMSO (1 µM) 15 AnX	F07 DMSO 15 A (J)	0.0926
DMSO (10 µM) 15 AnX	F08 DMSO 15 A1 (J)	0.2104			1 uM ABT
ABT-737 (1 µM) 15 AnX	F09 A1 15 A (J)	0.4243				DMSO			1 μM ABT-737			1 μM ABT-737 + 1 μM Jasp
ABT-737 (10 µM) 15 AnX	F10 A10 15 A (J)	0.5784			15	9.26	4.98	4.48	42.43	11.75	16.85	48.22	11.71	15.95
1 µM ABT-737 + 1 µM Jasp 15 AnX	F11 C +A1 15 A (J)	0.4822			30	9.94	5.66	3.57	70.39	55.44	54.59	61.15	60.54	56.82
10 µM ABT-737 + 1 µM Jasp 15 AnX	F12 C +A10 15 A (J)	0.7428			60	19.22	7.46	5.61	93.37	92.05	92.45	95.77	94.69	94.37
DMSO (1 µM) 30 AnX	G07 DMSO 30 A (J)	0.0994			90	24.77	11.84	5.75	92.33	91.9	93.31	98.5	96.29	97.19
DMSO (10 µM) 30 AnX	G08 DMSO 30 A1 (J)	0.0966			120	12.64	16.13	6.46	91.24	95.77	94.2	97.19	96.85	96.78
ABT-737 (1 µM) 30 AnX	G09 A1 30 A (J)	0.7039
ABT-737 (10 µM) 30 AnX	G10 A10 30 A (J)	0.7525
1 µM ABT-737 + 1 µM Jasp 30 AnX	G11 C +A1 30 A (J)	0.6115
10 µM ABT-737 + 1 µM Jasp 30 AnX	G12 C +A10 30 A (J)	0.9155			10 uM ABT
DMSO (1 µM) 60 AnX	A07 DMSO 60 A (J)	0.1922				DMSO			10 μM ABT-737			10 μM ABT-737 + 1 μM Jasp
DMSO (10 µM) 60 AnX	A08 DMSO 60 A1 (J)	0.097			15	21.04	4.09	3.72	57.84	47.89	51.41	74.28	53.56	40.39
ABT-737 (1 µM) 60 AnX	A09 A1 60 A (J)	0.9337			30	9.66	4.66	4.25	75.25	86.32	84.64	91.55	91.39	86.53
ABT-737 (10 µM) 60 AnX	A10 A10 60 A (J)	0.9645			60	9.7	5.81	5.87	96.45	97.09	96.54	97.49	96.47	95.91
1 µM ABT-737 + 1 µM Jasp 60 AnX	A11 C +A1 60 A (J)	0.9577			90	12.3	7.35	5.3	97.79	92.95	95.71	98.17	96.95	96.56
10 µM ABT-737 + 1 µM Jasp 60 AnX	A12 C +A10 60 A (J)	0.9749			120	12.38	8.55	6.24	98.2	96.86	96.64	98.16	95.54	96.73
DMSO (1 µM) 90 AnX	C07 DMSO 90 A (J)	0.2477
DMSO (10 µM) 90 AnX	C08 DMSO 90 A1 (J)	0.123
ABT-737 (1 µM) 90 AnX	C09 A1 90 A (J)	0.9233
ABT-737 (10 µM) 90 AnX	C10 A10 90 A (J)	0.9779
1 µM ABT-737 + 1 µM Jasp 90 AnX	C11 C +A1 90 A (J)	0.985
10 µM ABT-737 + 1 µM Jasp 90 AnX	C12 C +A10 90 A (J)	0.9817
DMSO (1 µM) 120 AnX	D07 DMSO 120 A (J)	0.1264
DMSO (10 µM) 120 AnX	D08 DMSO 120 A1 (J)	0.1238
ABT-737 (1 µM) 120 AnX	D09 A1 120 A (J)	0.9124
ABT-737 (10 µM) 120 AnX	D10 A10 120 A (J)	0.982
1 µM ABT-737 + 1 µM Jasp 120 AnX	D11 C +A1 120 A (J)	0.9719
10 µM ABT-737 + 1 µM Jasp 120 AnX	D12 C +A10 120 (J)	0.9816
Aug 6 2021		V1-R
		% of All
DMSO (1 µM) 15 AnX	B07 DMSO 15 A	0.0498
DMSO (10 µM) 15 AnX	B08 DMSO 15 A1	0.0409
ABT-737 (1 µM) 15 AnX	B09 A1 15 A	0.1175
ABT-737 (10 µM) 15 AnX	B10 A10 15 A	0.4789
1 µM ABT-737 + 1 µM Jasp 15 AnX	B11 J +A1 15 A	0.1171
10 µM ABT-737 + 1 µM Jasp 15 AnX	B12 J +A10 15 A	0.5356
DMSO (1 µM) 30 AnX	C07 DMSO 30 A	0.0566
DMSO (10 µM) 30 AnX	C08 DMSO 30 A1	0.0466
ABT-737 (1 µM) 30 AnX	C09 A1 30 A	0.5544
ABT-737 (10 µM) 30 AnX	C10 A10 30 A	0.8632
1 µM ABT-737 + 1 µM Jasp 30 AnX	C11 J +A1 30 A	0.6054
10 µM ABT-737 + 1 µM Jasp 30 AnX	C12 J +A10 30 A	0.9139
DMSO (1 µM) 60 AnX	D07 DMSO 60 A	0.0746
DMSO (10 µM) 60 AnX	D08 DMSO 60 A1	0.0581
ABT-737 (1 µM) 60 AnX	D09 A1 60 A	0.9205
ABT-737 (10 µM) 60 AnX	D10 A10 60 A	0.9709
1 µM ABT-737 + 1 µM Jasp 60 AnX	D11 J +A1 60 A	0.9469
10 µM ABT-737 + 1 µM Jasp 60 AnX	D12 J +A10 60 A	0.9647
DMSO (1 µM) 90 AnX	E07 DMSO 90 A	0.1184
DMSO (10 µM) 90 AnX	E08 DMSO 90 A1	0.0735
ABT-737 (1 µM) 90 AnX	E09 A1 90 A	0.919
ABT-737 (10 µM) 90 AnX	E10 A10 90 A	0.9295
1 µM ABT-737 + 1 µM Jasp 90 AnX	E11 J +A1 90 A	0.9629
10 µM ABT-737 + 1 µM Jasp 90 AnX	E12 J +A10 90 A	0.9695
DMSO (1 µM) 120 AnX	F07 DMSO 120 A	0.1613
DMSO (10 µM) 120 AnX	F08 DMSO 120 A1	0.0855
ABT-737 (1 µM) 120 AnX	F09 A1 120 A	0.9577
ABT-737 (10 µM) 120 AnX	F10 A10 120 A	0.9686
1 µM ABT-737 + 1 µM Jasp 120 AnX	F11 J +A1 120 A	0.9685
10 µM ABT-737 + 1 µM Jasp 120 AnX	F12 J +A10 120 A	0.9554
Aug 9 2021		V1-R
		% of All
DMSO (1 µM) 15 AnX	B07 DMSO 15 A	0.0448
DMSO (10 µM) 15 AnX	B08 DMSO 15 A1	0.0372
ABT-737 (1 µM) 15 AnX	B09 A1 15 A	0.1685
ABT-737 (10 µM) 15 AnX	B10 A10 15 A	0.5141
1 µM ABT-737 + 1 µM Jasp 15 AnX	B11 J +A1 15 A	0.1595
10 µM ABT-737 + 1 µM Jasp 15 AnX	B12 J +A10 15 A	0.4039
DMSO (1 µM) 30 AnX	C07 DMSO 30 A	0.0357
DMSO (10 µM) 30 AnX	C08 DMSO 30 A1	0.0425
ABT-737 (1 µM) 30 AnX	C09 A1 30 A	0.5459
ABT-737 (10 µM) 30 AnX	C10 A10 30 A	0.8464
1 µM ABT-737 + 1 µM Jasp 30 AnX	C11 J +A1 30 A	0.5682
10 µM ABT-737 + 1 µM Jasp 30 AnX	C12 J +A10 30 A	0.8653
DMSO (1 µM) 60 AnX	D07 DMSO 60 A	0.0561
DMSO (10 µM) 60 AnX	D08 DMSO 60 A1	0.0587
ABT-737 (1 µM) 60 AnX	D09 A1 60 A	0.9245
ABT-737 (10 µM) 60 AnX	D10 A10 60 A	0.9654
1 µM ABT-737 + 1 µM Jasp 60 AnX	D11 J +A1 60 A	0.9437
10 µM ABT-737 + 1 µM Jasp 60 AnX	D12 J +A10 60 A	0.9591
DMSO (1 µM) 90 AnX	E07 DMSO 90 A	0.0575
DMSO (10 µM) 90 AnX	E08 DMSO 90 A1	0.053
ABT-737 (1 µM) 90 AnX	E09 A1 90 A	0.9331
ABT-737 (10 µM) 90 AnX	E10 A10 90 A	0.9571
1 µM ABT-737 + 1 µM Jasp 90 AnX	E11 J +A1 90 A	0.9719
10 µM ABT-737 + 1 µM Jasp 90 AnX	E12 J +A10 90 A	0.9656
DMSO (1 µM) 120 AnX	F07 DMSO 120 A	0.0646
DMSO (10 µM) 120 AnX	F08 DMSO 120 A1	0.0624
ABT-737 (1 µM) 120 AnX	F09 A1 120 A	0.942
ABT-737 (10 µM) 120 AnX	F10 A10 120 A	0.9664
1 µM ABT-737 + 1 µM Jasp 120 AnX	F11 J +A1 120 A	0.9678
10 µM ABT-737 + 1 µM Jasp 120 AnX	F12 J +A10 120 A	0.9673
