# Supplementary material for: Apoptosis in platelets is independent of the actin cytoskeleton
Source: PLoS One. 2022 Nov 15;17(11):e0276584. doi: 10.1371/journal.pone.0276584 (PMC9665360; doi:10.1371/journal.pone.0276584)
Supplement: S1 Data — (ZIP) [file pone.0276584.s001.zip › Cyto PS % primary data- Final.xlsx]

## Sheet: July 28 2021 data %PS
July 28 2021		V1-R
		% of All
DMSO (1 µM) 15 AnX	B07 dmso15' AX	0.0368
DMSO (10 µM) 15 AnX	B08 dmso 15' AX1	0.0243			1 uM ABT
ABT-737 (1 µM) 15 AnX	B09 A1 15' AX	0.0775				DMSO			1 μM ABT-737			1 μM ABT-737 + 10 μM CytoD
ABT-737 (10 µM) 15 AnX	B10 A10 15' AX	0.4393			15	3.68	4.98	1.91	7.75	13.21	20.73	8.06	14.44	18.29
1 µM ABT-737 + 10 µM Cyto 15 AnX	B11 C + A1 15' AX	0.0806			30	5.2	6.39	7.28	47.75	46.8	47.98	46.92	59.57	31.33
10 µM ABT-737 + 10 µM Cyto 15 AnX	B12 C + A10 15' AX	0.1618			60	10.6	7.66	17.46	86.17	90.77	90.88	84.33	93.14	92.41
DMSO (1 µM) 30 AnX	C07 dmso30' AX	0.052			90	10.2	14.72	16.57	94.64	95.01	91.2	92.64	96.21	97.25
DMSO (10 µM) 30 AnX	C08 dmso 30' AX1	0.0393			120	12.65	12.99	13.35	94.13	94.25	92.14	95.68	97.92	97.86
ABT-737 (1 µM) 30 AnX	C09 A1 30' AX	0.4775
ABT-737 (10 µM) 30 AnX	C10 A10 30' AX	0.8698
1 µM ABT-737 + 10 µM Cyto 30 AnX	C11 C + A1 30' AX	0.4692			10 uM ABT
10 µM ABT-737 + 10 µM Cyto 30 AnX	C12 C + A10 30' AX	0.8002				DMSO			10 μM ABT-737			10 μM ABT-737 + 10 μM CytoD
DMSO (1 µM) 60 AnX	D07 dmso60' AX	0.106			15	2.43	4.37	7.87	43.93	34.17	34.24	16.18	23.16	25.66
DMSO (10 µM) 60 AnX	D08 dmso 60' AX1	0.0792			30	3.93	4.34	8.42	86.98	84.54	64.11	80.02	79.37	74.38
ABT-737 (1 µM) 60 AnX	D09 A1 60' AX	0.8617			60	7.92	6.87	9.67	93.31	94.37	97.38	90.96	94.62	94.92
ABT-737 (10 µM) 60 AnX	D10 A10 60' AX	0.9331			90	7.92	6.82	15.12	92.92	96.21	96.17	92.96	95.3	95.76
1 µM ABT-737 + 10 µM Cyto 60 AnX	D11 C + A1 60' AX	0.8433			120	7.12	12.47	31.6	93.68	94.86	97.73	95.59	95.69	97.19
10 µM ABT-737 + 10 µM Cyto 60 AnX	D12 C + A10 30' AX	0.9096
DMSO (1 µM) 90 AnX	E07 dmso90' AX	0.102
DMSO (10 µM) 90 AnX	E08 dmso 90' AX1	0.0792
ABT-737 (1 µM) 90 AnX	E09 A1 90' AX	0.9464
ABT-737 (10 µM) 90 AnX	E10 A10 90' AX	0.9292
1 µM ABT-737 + 10 µM Cyto 90 AnX	E11 C + A1 30' AX	0.9264
10 µM ABT-737 + 10 µM Cyto 90 AnX	E12 C + A10 30' AX	0.9296
DMSO (1 µM) 120 AnX	F07 dmso120' AX	0.1265
DMSO (10 µM) 120 AnX	F08 dmso 120' AX1	0.0712
ABT-737 (1 µM) 120 AnX	F09 A1 120' AX	0.9413
1 µM ABT-737 + 10 µM Cyto 120 AnX	F11 C + A1 30' AX	0.9568
ABT-737 (10 µM) 120 AnX	G10 A10 120' repeat	0.9368
10 µM ABT-737 + 10 µM Cyto 120 AnX	G12 C + A10 120' repeat	0.9559
July 29 2021		V1-R
		% of All
DMSO (1 µM) 15 AnX	B07 DMSO 15' AX	0.0498
DMSO (10 µM) 15 AnX	B08 DMSO 15' AX1	0.0437
ABT-737 (1 µM) 15 AnX	B09 A1 15' AX	0.1321
ABT-737 (10 µM) 15 AnX	B10 A10 15' AX	0.3417
1 µM ABT-737 + 10 µM Cyto 15 AnX	B11 C +A1 15' AX	0.1444
10 µM ABT-737 + 10 µM Cyto 15 AnX	B12 C +A10 15' AX	0.2316
DMSO (1 µM) 30 AnX	C07 DMSO 30' AX	0.0639
DMSO (10 µM) 30 AnX	C08 DMSO 30' AX1	0.0434
ABT-737 (1 µM) 30 AnX	C09 A1 30' AX	0.468
ABT-737 (10 µM) 30 AnX	C10 A10 30' AX	0.8454
1 µM ABT-737 + 10 µM Cyto 30 AnX	C11 C +A1 30' AX	0.5957
10 µM ABT-737 + 10 µM Cyto 30 AnX	C12 C +A10 30' AX	0.7937
DMSO (1 µM) 60 AnX	D07 DMSO 60' AX	0.0766
DMSO (10 µM) 60 AnX	D08 DMSO 60' AX1	0.0687
ABT-737 (1 µM) 60 AnX	D09 A1 60' AX	0.9077
ABT-737 (10 µM) 60 AnX	D10 A10 60' AX	0.9437
1 µM ABT-737 + 10 µM Cyto 60 AnX	D11 C +A1 60' AX	0.9314
10 µM ABT-737 + 10 µM Cyto 60 AnX	D12 C +A10 60' AX	0.9462
DMSO (1 µM) 90 AnX	E07 DMSO 90' AX	0.1472
DMSO (10 µM) 90 AnX	E08 DMSO 90' AX1	0.0682
ABT-737 (1 µM) 90 AnX	E09 A1 90' AX	0.9501
ABT-737 (10 µM) 90 AnX	E10 A10 90' AX	0.9621
1 µM ABT-737 + 10 µM Cyto 90 AnX	E11 C +A1 90' AX	0.9621
10 µM ABT-737 + 10 µM Cyto 90 AnX	E12 C +A10 90' AX	0.953
DMSO (1 µM) 120 AnX	F07 DMSO 120' AX	0.1299
DMSO (10 µM) 120 AnX	F08 DMSO 120' AX1	0.1247
ABT-737 (1 µM) 120 AnX	F09 A1 120' AX	0.9425
ABT-737 (10 µM) 120 AnX	F10 A10 120' AX	0.9486
1 µM ABT-737 + 10 µM Cyto 120 AnX	F11 C +A1 120' AX	0.9792
10 µM ABT-737 + 10 µM Cyto 120 AnX	F12 C +A10 120' AX	0.9569
Aug 4 2021		V1-R
		% of All
DMSO (1 µM) 15 AnX	C07 DMSO 15 A	0.0191
DMSO (10 µM) 15 AnX	C08 DMSO 15 A1	0.0787
ABT-737 (1 µM) 15 AnX	C09 A1 15 A	0.2073
ABT-737 (10 µM) 15 AnX	C10 A10 15 A	0.3424
1 µM ABT-737 + 10 µM Cyto 15 AnX	C11 C + A1 15 A	0.1829
10 µM ABT-737 + 10 µM Cyto 15 AnX	C12 C + A10 15 A	0.2566
DMSO (1 µM) 30 AnX	D07 DMSO 30 A	0.0728
DMSO (10 µM) 30 AnX	D08 DMSO 30 A1	0.0842
ABT-737 (1 µM) 30 AnX	D09 A1 30 A	0.4798
ABT-737 (10 µM) 30 AnX	D10 A10 30 A	0.6411
1 µM ABT-737 + 10 µM Cyto 30 AnX	D11 C +A1 30 A	0.3133
10 µM ABT-737 + 10 µM Cyto 30 AnX	D12 C + A10 30 A	0.7438
DMSO (1 µM) 60 AnX	E07 DMSO 60 A	0.1746
DMSO (10 µM) 60 AnX	E08 DMSO 60 A1	0.0967
ABT-737 (1 µM) 60 AnX	E09 A1 60 A	0.9088
ABT-737 (10 µM) 60 AnX	E10 A10 60 A	0.9738
1 µM ABT-737 + 10 µM Cyto 60 AnX	E11 C +A1 60 A	0.9241
10 µM ABT-737 + 10 µM Cyto 60 AnX	E12 C +A10 60 A	0.9492
DMSO (1 µM) 90 AnX	H01 DMSO 90 A	0.1657
DMSO (10 µM) 90 AnX	H02 DMSO 90 A1	0.1512
ABT-737 (1 µM) 90 AnX	H03 A1 90 A	0.912
ABT-737 (10 µM) 90 AnX	H04 A10 90 A	0.9617
1 µM ABT-737 + 10 µM Cyto 90 AnX	H05 C +A1 90 A	0.9725
10 µM ABT-737 + 10 µM Cyto 90 AnX	H06 C +A10 90 A	0.9576
DMSO (1 µM) 120 AnX	B07 DMSO 120 A	0.1335
DMSO (10 µM) 120 AnX	B08 DMSO 120 A1	0.316
ABT-737 (1 µM) 120 AnX	B09 A1 120 A	0.9214
ABT-737 (10 µM) 120 AnX	B10 A10 120 A	0.9773
1 µM ABT-737 + 10 µM Cyto 120 AnX	B11 C +A1 120 A	0.9786
10 µM ABT-737 + 10 µM Cyto 120 AnX	B12 C +A10 120 A	0.9719
