# Supplementary material for: Apoptosis in platelets is independent of the actin cytoskeleton
Source: PLoS One. 2022 Nov 15;17(11):e0276584. doi: 10.1371/journal.pone.0276584 (PMC9665360; doi:10.1371/journal.pone.0276584)
Supplement: S1 Data — (ZIP) [file pone.0276584.s001.zip › gelsolin mouse caspase analysis primary data- Final.xlsx]

## Sheet: Sheet1
mouse #1
Kim Lab 2021-09-05 11hr 47min_Exposure_25.4sec
		cleaved caspase	B-tubulin	cleaved caspase: B-tubulin					WT			Gsn-/-
Lane	Band No.	Adj. Volume (Int)	Adj. Volume (Int)				0	Rest	0.01	0.01	0.01	0.01	0	0.01
1	WT 0' rest	32538	3307326	0.00983816			120'	DMSO	0.01	0.01	0.01	0.01	0	0.01
2	WT 10uM DMSO 120'	49810	3776784	0.0131885			60'	ABT-737 (1 μM)	1.16	0.76	0.7	1.07	0.41	0.73
3	WT 1uM ABT 60'	4601322	3976797	1.15704			60'	ABT-737 (10 μM)	2.66	2.51	2.53	2.01	2.2	2.27
4	WT 1uM ABT 120'	8930984	4056690	2.20154			120'	ABT-737 (1 μM)	2.2	2.58	1.68	1.5	1.34	1.13
5	WT 10uM ABT 60'	11557994	4339467	2.66346			120'	ABT-737 (10 μM)	2.49	2.37	1.89	2.03	2.16	1.79
6	WT 10uM ABT 120'	9671538	3877797	2.49408
7	KO 0' rest	24276	4345935	0.00558591
8	KO 10uM DMSO 120'	33116	4963365	0.00667209
9	KO 1uM ABT 60'	5660354	5304915	1.067
10	KO 1uM ABT 120'	8418060	5594061	1.50482
11	KO 10uM ABT 60'	11726124	5825589	2.01286
12	KO 10uM ABT 120'	11176446	5499285	2.03235
mouse #2
Kim Lab 2021-09-04 15hr 46min_Exposure_37.4sec
		cleaved caspase	B-tubulin	cleaved caspase: B-tubulin
Lane	Band No.	Adj. Volume (Int)	Adj. Volume (Int)
1	WT 0' rest	22473	3555090	0.00632136
2	WT 10uM DMSO 120'	21285	3540900	0.00601118
3	WT 1uM ABT 60'	2645445	3500178	0.755803
4	WT 1uM ABT 120'	8867991	3435696	2.58113
5	WT 10uM ABT 60'	9321939	3715536	2.50891
6	WT 10uM ABT 120'	8965506	3786387	2.36783
7	KO 0' rest	16005	3981549	0.00401979
8	KO 10uM DMSO 120'	13530	4149750	0.00326044
9	KO 1uM ABT 60'	1611390	3955314	0.407399
10	KO 1uM ABT 120'	5183046	3856215	1.34408
11	KO 10uM ABT 60'	8052825	3664485	2.19753
12	KO 10uM ABT 120'	6060846	2810016	2.15687
mouse #3
Kim Lab 2021-09-04 15hr 53min_Exposure_54.2sec
		cleaved caspase	B-tubulin	cleaved caspase: B-tubulin
Lane	Band No.	Adj. Volume (Int)	Adj. Volume (Int)
1	WT 0' rest	30974	4191588	0.00738956
2	WT 10uM DMSO 120'	30940	4422348	0.00699628
3	WT 1uM ABT 60'	3004580	4276296	0.702613
4	WT 1uM ABT 120'	6618032	3932424	1.68294
5	WT 10uM ABT 60'	8205560	3245004	2.52867
6	WT 10uM ABT 120'	7604270	4025016	1.88925
7	KO 0' rest	32470	4056156	0.00800512
8	KO 10uM DMSO 120'	27506	3767112	0.00730161
9	KO 1uM ABT 60'	3337814	4572648	0.729952
10	KO 1uM ABT 120'	5418240	4800132	1.12877
11	KO 10uM ABT 60'	10684466	4712832	2.2671
12	KO 10uM ABT 120'	7958958	4437900	1.79341
