# Supplementary material for: Apoptosis in platelets is independent of the actin cytoskeleton
Source: PLoS One. 2022 Nov 15;17(11):e0276584. doi: 10.1371/journal.pone.0276584 (PMC9665360; doi:10.1371/journal.pone.0276584)
Supplement: S1 Data — (ZIP) [file pone.0276584.s001.zip › Jasp PS primary data - Final.xlsx]

## Sheet: aug 4 2021 data
		Plot 2 (FL1-H)
Aug 4 2021		All
		Mean FL1-H
	A08 untreat A (J)	214.5	214.5
	A09 untreat A1 (J)	226.98	226.98			1 uM ABT
DMSO alone	B07 dmso 40' A (J)	448.04	448.04				DMSO			1 μM ABT-737			1 μM ABT-737 + 1 μM Jasp
Jasp alone	B09 JASP 40' A (J)	391.35	391.35				aug 4	aug 6	aug 9	aug 4	aug 6	aug 9	aug 4	aug 6	aug 9
DMSO (1 µM) 15 AnX	F07 DMSO 15 A (J)	497.99	497.99
DMSO (10 µM) 15 AnX	F08 DMSO 15 A1 (J)	698.48	698.48			15	498	391	383	3992	515	943	4606	525	796
ABT-737 (1 µM) 15 AnX	F09 A1 15 A (J)	3991.57	3991.57			30	526	396	336	4701	2194	2829	6051	2541	2943
ABT-737 (10 µM) 15 AnX	F10 A10 15 A (J)	3642.04	3642.04			60	796	505	457	6410	4434	5174	7167	6441	4947
1 µM ABT-737 + 1 µM Jasp 15 AnX	F11 C +A1 15 A (J)	4605.95	4605.95			90	883	483	508	5979	6774	5195	5890	5862	6836
10 µM ABT-737 + 1 µM Jasp 15 AnX	F12 C +A10 15 A (J)	3318.48	3318.48			120	860	543	510	6728	5549	6756	7040	6232	7568
DMSO (1 µM) 30 AnX	G07 DMSO 30 A (J)	526.4	526.4
DMSO (10 µM) 30 AnX	G08 DMSO 30 A1 (J)	530.55	530.55
ABT-737 (1 µM) 30 AnX	G09 A1 30 A (J)	4701.49	4701.49
ABT-737 (10 µM) 30 AnX	G10 A10 30 A (J)	6090.45	6090.45			10 uM ABT
1 µM ABT-737 + 1 µM Jasp 30 AnX	G11 C +A1 30 A (J)	6050.91	6050.91				DMSO			10 μM ABT-737			10 μM ABT-737 + 1 μM Jasp
10 µM ABT-737 + 1 µM Jasp 30 AnX	G12 C +A10 30 A (J)	6110.36	6110.36				aug 4	aug 6	aug 9	aug 4	aug 6	aug 9	aug 4	aug 6	aug 9
DMSO (1 µM) 60 AnX	A07 DMSO 60 A (J)	796.2	796.2
DMSO (10 µM) 60 AnX	A08 DMSO 60 A1 (J)	401.62	401.62			15	698	420	359	3642	1391	2030	3318	1126	1444
ABT-737 (1 µM) 60 AnX	A09 A1 60 A (J)	6409.84	6409.84			30	531	416	392	6090	3496	3472	6110	4124	3773
ABT-737 (10 µM) 60 AnX	A10 A10 60 A (J)	8263.32	8263.32			60	402	466	516	8263	5031	5148	4480	6702	5225
1 µM ABT-737 + 1 µM Jasp 60 AnX	A11 C +A1 60 A (J)	7166.76	7166.76			90	734	464	476	7991	6822	6959	7809	7184	8013
10 µM ABT-737 + 1 µM Jasp 60 AnX	A12 C +A10 60 A (J)	4479.9	4479.9			120	576	550	513	7879	5912	6179	7119	5948	9636
DMSO (1 µM) 90 AnX	C07 DMSO 90 A (J)	882.61	882.61
DMSO (10 µM) 90 AnX	C08 DMSO 90 A1 (J)	734.02	734.02
ABT-737 (1 µM) 90 AnX	C09 A1 90 A (J)	5979.09	5979.09
ABT-737 (10 µM) 90 AnX	C10 A10 90 A (J)	7991.23	7991.23
1 µM ABT-737 + 1 µM Jasp 90 AnX	C11 C +A1 90 A (J)	5890.29	5890.29			Jasp alone
10 µM ABT-737 + 1 µM Jasp 90 AnX	C12 C +A10 90 A (J)	7809	7809			DMSO	Jasp
DMSO (1 µM) 120 AnX	D07 DMSO 120 A (J)	859.8	859.8			448	391
DMSO (10 µM) 120 AnX	D08 DMSO 120 A1 (J)	575.77	575.77			486	376
ABT-737 (1 µM) 120 AnX	D09 A1 120 A (J)	6727.62	6727.62			359	403
ABT-737 (10 µM) 120 AnX	D10 A10 120 A (J)	7878.92	7878.92
1 µM ABT-737 + 1 µM Jasp 120 AnX	D11 C +A1 120 A (J)	7040.31	7040.31
10 µM ABT-737 + 1 µM Jasp 120 AnX	D12 C +A10 120 (J)	7119.2	7119.2
		Plot 2 (FL1-H)
Aug 6 2021		All
		Mean FL1-H
	A03 UNTREAT A	449.62	449.62
	A04 UNTREAT A1	392.84	392.84
DMSO alone	A08 DMSO 40 A	485.84	485.84
Jasp alone	A09 JASP 40 A	375.93	375.93
DMSO (1 µM) 15 AnX	B07 DMSO 15 A	391.42	391.42
DMSO (10 µM) 15 AnX	B08 DMSO 15 A1	420.25	420.25
ABT-737 (1 µM) 15 AnX	B09 A1 15 A	515.25	515.25
ABT-737 (10 µM) 15 AnX	B10 A10 15 A	1391.19	1391.19
1 µM ABT-737 + 1 µM Jasp 15 AnX	B11 J +A1 15 A	524.69	524.69
10 µM ABT-737 + 1 µM Jasp 15 AnX	B12 J +A10 15 A	1126.19	1126.19
DMSO (1 µM) 30 AnX	C07 DMSO 30 A	395.56	395.56
DMSO (10 µM) 30 AnX	C08 DMSO 30 A1	415.5	415.5
ABT-737 (1 µM) 30 AnX	C09 A1 30 A	2194.33	2194.33
ABT-737 (10 µM) 30 AnX	C10 A10 30 A	3495.99	3495.99
1 µM ABT-737 + 1 µM Jasp 30 AnX	C11 J +A1 30 A	2540.79	2540.79
10 µM ABT-737 + 1 µM Jasp 30 AnX	C12 J +A10 30 A	4124.33	4124.33
DMSO (1 µM) 60 AnX	D07 DMSO 60 A	504.6	504.6
DMSO (10 µM) 60 AnX	D08 DMSO 60 A1	466.29	466.29
ABT-737 (1 µM) 60 AnX	D09 A1 60 A	4434.34	4434.34
ABT-737 (10 µM) 60 AnX	D10 A10 60 A	5030.84	5030.84
1 µM ABT-737 + 1 µM Jasp 60 AnX	D11 J +A1 60 A	6440.98	6440.98
10 µM ABT-737 + 1 µM Jasp 60 AnX	D12 J +A10 60 A	6702.46	6702.46
DMSO (1 µM) 90 AnX	E07 DMSO 90 A	482.57	482.57
DMSO (10 µM) 90 AnX	E08 DMSO 90 A1	464.17	464.17
ABT-737 (1 µM) 90 AnX	E09 A1 90 A	6773.91	6773.91
ABT-737 (10 µM) 90 AnX	E10 A10 90 A	6821.92	6821.92
1 µM ABT-737 + 1 µM Jasp 90 AnX	E11 J +A1 90 A	5862.03	5862.03
10 µM ABT-737 + 1 µM Jasp 90 AnX	E12 J +A10 90 A	7183.67	7183.67
DMSO (1 µM) 120 AnX	F07 DMSO 120 A	543.19	543.19
DMSO (10 µM) 120 AnX	F08 DMSO 120 A1	550.4	550.4
ABT-737 (1 µM) 120 AnX	F09 A1 120 A	5549.42	5549.42
ABT-737 (10 µM) 120 AnX	F10 A10 120 A	5912.14	5912.14
1 µM ABT-737 + 1 µM Jasp 120 AnX	F11 J +A1 120 A	6232.13	6232.13
10 µM ABT-737 + 1 µM Jasp 120 AnX	F12 J +A10 120 A	5947.55	5947.55
		Plot 2 (FL1-H)
Aug 9 2021		All
		Mean FL1-H
	A03 UNTREAT A	395.46	395.46
	A04 UNTREAT A1	326.19	326.19
DMSO alone	A08 DMSO 40 A	358.64	358.64
Jasp alone	A09 JASP 40 A	402.64	402.64
DMSO (1 µM) 15 AnX	B07 DMSO 15 A	382.96	382.96
DMSO (10 µM) 15 AnX	B08 DMSO 15 A1	359.33	359.33
ABT-737 (1 µM) 15 AnX	B09 A1 15 A	943.37	943.37
ABT-737 (10 µM) 15 AnX	B10 A10 15 A	2029.85	2029.85
1 µM ABT-737 + 1 µM Jasp 15 AnX	B11 J +A1 15 A	796.4	796.4
10 µM ABT-737 + 1 µM Jasp 15 AnX	B12 J +A10 15 A	1444.31	1444.31
DMSO (1 µM) 30 AnX	C07 DMSO 30 A	335.92	335.92
DMSO (10 µM) 30 AnX	C08 DMSO 30 A1	392.37	392.37
ABT-737 (1 µM) 30 AnX	C09 A1 30 A	2828.88	2828.88
ABT-737 (10 µM) 30 AnX	C10 A10 30 A	3472.04	3472.04
1 µM ABT-737 + 1 µM Jasp 30 AnX	C11 J +A1 30 A	2942.87	2942.87
10 µM ABT-737 + 1 µM Jasp 30 AnX	C12 J +A10 30 A	3773.34	3773.34
DMSO (1 µM) 60 AnX	D07 DMSO 60 A	456.93	456.93
DMSO (10 µM) 60 AnX	D08 DMSO 60 A1	516.38	516.38
ABT-737 (1 µM) 60 AnX	D09 A1 60 A	5174.41	5174.41
ABT-737 (10 µM) 60 AnX	D10 A10 60 A	5148.15	5148.15
1 µM ABT-737 + 1 µM Jasp 60 AnX	D11 J +A1 60 A	4946.56	4946.56
10 µM ABT-737 + 1 µM Jasp 60 AnX	D12 J +A10 60 A	5225.17	5225.17
DMSO (1 µM) 90 AnX	E07 DMSO 90 A	507.52	507.52
DMSO (10 µM) 90 AnX	E08 DMSO 90 A1	476.16	476.16
ABT-737 (1 µM) 90 AnX	E09 A1 90 A	5195.1	5195.1
ABT-737 (10 µM) 90 AnX	E10 A10 90 A	6958.64	6958.64
1 µM ABT-737 + 1 µM Jasp 90 AnX	E11 J +A1 90 A	6836.47	6836.47
10 µM ABT-737 + 1 µM Jasp 90 AnX	E12 J +A10 90 A	8013.05	8013.05
DMSO (1 µM) 120 AnX	F07 DMSO 120 A	509.98	509.98
DMSO (10 µM) 120 AnX	F08 DMSO 120 A1	513.11	513.11
ABT-737 (1 µM) 120 AnX	F09 A1 120 A	6756.49	6756.49
ABT-737 (10 µM) 120 AnX	F10 A10 120 A	6178.75	6178.75
1 µM ABT-737 + 1 µM Jasp 120 AnX	F11 J +A1 120 A	7568.14	7568.14
10 µM ABT-737 + 1 µM Jasp 120 AnX	F12 J +A10 120 A	9636.23	9636.23
