# Supplementary material for: Apoptosis in platelets is independent of the actin cytoskeleton
Source: PLoS One. 2022 Nov 15;17(11):e0276584. doi: 10.1371/journal.pone.0276584 (PMC9665360; doi:10.1371/journal.pone.0276584)
Supplement: S1 Data — (ZIP) [file pone.0276584.s001.zip › Cyto JC-1 primary data- Final.xlsx]

## Sheet: July 28 2021 data
		Plot 2 (FL1-H)	Plot 3 (FL2-H)
July 28 2021		All	All
		Mean FL1-H	Mean FL2-H	JC-1 ratio
	A01 untreat JC	17215.6	43741.8	2.54083
	A02 untreat JC1	19589.5	42629.1	2.17612				JC-1 1 µM ABT dataset
DMSO alone	A03 dmso 40' JC	9070.71	19979	2.20258					DMSO			1 μM ABT-737			1 μM ABT-737 + 10 μM CytoD
Cyto alone	A04 cyto 40' JC	10274	17862.5	1.7386					28	29	aug 4	28	29	aug 4	28	29	aug 4
DMSO (1 µM) 15 JC-1	B01 dmso 15' JC	12766.2	21811.7	1.70855				15	1.7	1	1.1	1.4	0.8	1.3	1.4	0.7	1.1
DMSO (10 µM) 15 JC-1	B02 dmso 15' JC1	13010.5	20289.6	1.55948				30	1	0.7	1.6	0.8	0.6	0.9	0.8	0.5	0.8
ABT-737 (1 µM) 15 JC-1	B03 A1 15' JC	14871.8	21134.6	1.42112				60	1.2	0.9	0.9	0.6	0.5	0.4	0.6	0.4	0.4
ABT-737 (10 µM) 15 JC-1	B04 A10 15' JC	19141	16543.8	0.864311				90	0.9	0.9	1.4	0.4	0.4	0.3	0.5	0.3	0.3
1 µM ABT-737 + 10 µM Cyto 15 JC-1	B05 C + A1 15' JC	14512.1	20017	1.37933				120	0.8	0.8	1	0.3	0.3	0.2	0.4	0.3	0.2
10 µM ABT-737 + 10 µM Cyto 15 JC-1	B06 C + A10 15' JC	18484.8	15091.4	0.816421
DMSO (1 µM) 30 JC-1	C01 dmso 30' JC	17956.9	18750.2	1.04418
DMSO (10 µM) 30 JC-1	C02 dmso 30' JC1	15798.5	19128.4	1.21078
ABT-737 (1 µM) 30 JC-1	C03 A1 30' JC	22999.6	19261.1	0.837455				JC-1 10 µM ABT dataset
ABT-737 (10 µM) 30 JC-1	C04 A10 30' JC	24930.4	18278.7	0.733188					DMSO			10 μM ABT-737			10μM ABT-737 + 10 μM CytoD
1 µM ABT-737 + 10 µM Cyto 30 JC-1	C05 C + A1 30' JC	22933.9	19101.5	0.832894					28	29	aug 4	28	29	aug 4	28	29	aug 4
10 µM ABT-737 + 10 µM Cyto 30 JC-1	C06 C + A10 30' JC	23160.3	14827.8	0.640227				15	1.6	1	1.2	0.9	0.6	1	0.8	0.6	0.9
DMSO (1 µM) 60 JC-1	D01 dmso 60' JC	14427.6	17040.6	1.18111				30	1.2	0.7	1.5	0.7	0.6	0.7	0.6	0.5	0.7
DMSO (10 µM) 60 JC-1	D02 dmso 60' JC1	14435.8	17732.8	1.22839				60	1.2	0.8	0.8	0.6	0.5	0.4	0.6	0.5	0.4
ABT-737 (1 µM) 60 JC-1	D03 A1 60' JC	27186.3	17388.3	0.639598				90	0.9	0.9	1.5	0.4	0.4	0.3	0.4	0.4	0.3
ABT-737 (10 µM) 60 JC-1	D04 A10 60' JC	27802.2	16191.4	0.58238				120	0.8	0.9	1.1	0.4	0.3	0.3	0.3	0.3	0.3
1 µM ABT-737 + 10 µM Cyto 60 JC-1	D05 C + A1 60' JC	25742.4	16615	0.645431
10 µM ABT-737 + 10 µM Cyto 60 JC-1	D06 C + A10 60' JC	25398.3	15103.8	0.594675
DMSO (1 µM) 90 JC-1	E01 dmso 90' JC	15120.6	13952.7	0.92276
DMSO (10 µM) 90 JC-1	E02 dmso 90' JC1	17198.7	15799.6	0.918651
ABT-737 (1 µM) 90 JC-1	E03 A1 90' JC	32532.3	12864.5	0.395438				JC-1 cyto alone
ABT-737 (10 µM) 90 JC-1	E04 A10 90' JC	35782.9	15621.7	0.436568					DMSO	Cyto
1 µM ABT-737 + 10 µM Cyto 90 JC-1	E05 C + A1 90' JC	30166.4	14150.8	0.469091					2.20258	1.7386
10 µM ABT-737 + 10 µM Cyto 90 JC-1	E06 C + A10 90' JC	29242.7	12495.2	0.427295					1.40919	0.941079
DMSO (1 µM) 120 JC-1	F01 dmso 120' JC	17664.8	13632	0.771706					0.44609	2.46595
DMSO (10 µM) 120 JC-1	F02 dmso 120' JC1	17430.1	14381.9	0.825118
ABT-737 (1 µM) 120 JC-1	F03 A1 120' JC	39526.7	13566.2	0.343217
ABT-737 (10 µM) 120 JC-1	F04 A10 120' JC	42742.3	17103	0.400141
1 µM ABT-737 + 10 µM Cyto 120 JC-1	F05 C + A1 120' JC	36584.3	13724.5	0.375149
10 µM ABT-737 + 10 µM Cyto 120 JC-1	F06 C + A10 120' JC	36160.4	11578.3	0.320193
		Plot 2 (FL1-H)	Plot 3 (FL2-H)
July 29 2021		All	All
		Mean FL1-H	Mean FL2-H	JC-1
	A01 untreat JC	20056.9	38518.2	1.92045
	A02 untreat JC1	21451.5	43281.7	2.01765
DMSO alone	A03 DMSO 40' JC	12423.5	17507	1.40919
Cyto alone	A04 CYTO 40' JC	15866.4	14931.5	0.941079
DMSO (1 µM) 15 JC-1	B01 DMSO 15' JC	17556.8	17068.8	0.972205
DMSO (10 µM) 15 JC-1	B02 DMSO 15' JC1	15638.7	16078.1	1.0281
ABT-737 (1 µM) 15 JC-1	B03 A1 15' JC	18450.4	14930.5	0.809227
ABT-737 (10 µM) 15 JC-1	B04 A10 15' JC	22978	13660.9	0.594523
1 µM ABT-737 + 10 µM Cyto 15 JC-1	B05 C +A1 15' JC	22557.5	15558.9	0.689745
10 µM ABT-737 + 10 µM Cyto 15 JC-1	B06 C +A10 15' JC	23041.8	13026.4	0.565338
DMSO (1 µM) 30 JC-1	C01 DMSO 30' JC	25544.3	17403.6	0.68131
DMSO (10 µM) 30 JC-1	C02 DMSO 30' JC1	22989	16884.1	0.734442
ABT-737 (1 µM) 30 JC-1	C03 A1 30' JC	26399.3	16110.8	0.610272
ABT-737 (10 µM) 30 JC-1	C04 A10 30' JC	29175.2	16391.6	0.561835
1 µM ABT-737 + 10 µM Cyto 30 JC-1	C05 C +A1 30' JC	28765.6	15181	0.527748
10 µM ABT-737 + 10 µM Cyto 30 JC-1	C06 C +A10 30' JC	27588.1	14204.3	0.514872
DMSO (1 µM) 60 JC-1	D01 DMSO 60' JC	17341.2	15783.6	0.910185
DMSO (10 µM) 60 JC-1	D02 DMSO 60' JC1	15108.5	12438.1	0.823249
ABT-737 (1 µM) 60 JC-1	D03 A1 60' JC	26444.9	12234.9	0.462654
ABT-737 (10 µM) 60 JC-1	D04 A10 60' JC	27903.5	13050	0.467682
1 µM ABT-737 + 10 µM Cyto 60 JC-1	D05 C +A1 60' JC	26793	11840.9	0.441942
10 µM ABT-737 + 10 µM Cyto 60 JC-1	D06 C +A10 60' JC	25254.2	11453.3	0.453521
DMSO (1 µM) 90 JC-1	E01 DMSO 90' JC	15382.8	13273.1	0.862856
DMSO (10 µM) 90 JC-1	E02 DMSO 90' JC1	16936.3	14532.9	0.858092
ABT-737 (1 µM) 90 JC-1	E03 A1 90' JC	32361.4	12140.4	0.375149
ABT-737 (10 µM) 90 JC-1	E04 A10 90' JC	34679.6	13487.8	0.388926
1 µM ABT-737 + 10 µM Cyto 90 JC-1	E05 C +A1 90' JC	31600.8	10969.5	0.347126
10 µM ABT-737 + 10 µM Cyto 90 JC-1	E06 C +A10 90' JC	29224.1	10595.5	0.362561
DMSO (1 µM) 120 JC-1	F01 DMSO 120' JC	13197.8	10372.9	0.78596
DMSO (10 µM) 120 JC-1	F02 DMSO 120' JC1	12215.5	10561.9	0.864633
ABT-737 (1 µM) 120 JC-1	F03 A1 120' JC	37702.1	10915.7	0.289526
ABT-737 (10 µM) 120 JC-1	F04 A10 120' JC	45286.3	13479.4	0.297648
1 µM ABT-737 + 10 µM Cyto 120 JC-1	F05 C +A1 120' JC	34950.3	10835	0.310012
10 µM ABT-737 + 10 µM Cyto 120 JC-1	F06 C +A10 120' JC	34652.2	9001.32	0.259762
		Plot 2 (FL1-H)	Plot 3 (FL2-H)
Aug 4 2021		All	All
		Mean FL1-H	Mean FL2-H	JC-1 ratio
	A01 untreat JC	14178.3	24059.9	1.69696
	A02 untreat JC1	18629.7	29507	1.58387
DMSO alone	B01 dmso 40' JC	33848.4	15099.4	0.44609
Cyto alone	B03 cyto 40' JC	5312.08	13099.4	2.46595
DMSO (1 µM) 15 JC-1	C01 dmso 15 JC	15335	17285.2	1.12717
DMSO (10 µM) 15 JC-1	C02 dmso 15 JC1	14034.3	16860.2	1.20136
ABT-737 (1 µM) 15 JC-1	C03 A1 15 JC	13739.7	18130	1.31953
ABT-737 (10 µM) 15 JC-1	C04 A10 15 JC	16746.2	16983.8	1.01419
1 µM ABT-737 + 10 µM Cyto 15 JC-1	C05 C + A1 15 JC	13628.7	14770.2	1.08376
10 µM ABT-737 + 10 µM Cyto 15 JC-1	C06 C + a10 15 jc	16652.9	15130.5	0.90858
DMSO (1 µM) 30 JC-1	D01 DMSO 30 JC	9705.34	15431.7	1.59002
DMSO (10 µM) 30 JC-1	D02 DMSO 30 JC1	9087.78	13646.9	1.50167
ABT-737 (1 µM) 30 JC-1	D03 A1 30 JC	15541.3	14061.7	0.904794
ABT-737 (10 µM) 30 JC-1	D04 A10 30 JC	17325.8	12668.6	0.731202
1 µM ABT-737 + 10 µM Cyto 30 JC-1	D05 C + A1 30 JC	15183.6	12109.3	0.797524
10 µM ABT-737 + 10 µM Cyto 30 JC-1	D06 C + A10 30 JC	16839.9	11487.6	0.682167
DMSO (1 µM) 60 JC-1	E01 DMSO 60 JC	15742.7	14290	0.90772
DMSO (10 µM) 60 JC-1	E02 DMSO 60 JC1	17785.9	14785.6	0.831311
ABT-737 (1 µM) 60 JC-1	E03 A1 60 JC	29668.5	12178.5	0.410486
ABT-737 (10 µM) 60 JC-1	E04 A10 60 JC	31002.5	12195.9	0.393386
1 µM ABT-737 + 10 µM Cyto 60 JC-1	E05 C +A1 60 JC	11620.5	5060.74	0.435503
10 µM ABT-737 + 10 µM Cyto 60 JC-1	E06 C +A10 60 JC	23541.3	9997.28	0.42467
DMSO (1 µM) 90 JC-1	H07 DMSO 90 JC	8896.91	12347.4	1.38783
DMSO (10 µM) 90 JC-1	H08 DMSO 90 JC1	8230.35	12235.5	1.48663
ABT-737 (1 µM) 90 JC-1	H09 A1 90 JC	34920.6	9743.03	0.279005
ABT-737 (10 µM) 90 JC-1	H10 A10 90 JC	33576.2	9960.07	0.296641
1 µM ABT-737 + 10 µM Cyto 90 JC-1	H11 C +A1 90 JC	30269.8	9288.55	0.306859
10 µM ABT-737 + 10 µM Cyto 90 JC-1	H12 C +A10 90 JC	29409.5	9465.79	0.321862
DMSO (1 µM) 120 JC-1	B01 DMSO 120 JC	11548.8	11466.2	0.992845
DMSO (10 µM) 120 JC-1	B02 DMSO 120 JC1	11250.3	12601	1.12006
ABT-737 (1 µM) 120 JC-1	B03 A1 120 JC	43671.3	10812.4	0.247586
ABT-737 (10 µM) 120 JC-1	B04 A10 120 JC	42365.3	10698.7	0.252535
1 µM ABT-737 + 10 µM Cyto 120 JC-1	B05 C +A1 120 JC	36220.6	8680.03	0.239643
10 µM ABT-737 + 10 µM Cyto 120 JC-1	B06 C +A10 120 JC	35617.6	9039.47	0.253793
