# Supplementary material for: Apoptosis in platelets is independent of the actin cytoskeleton
Source: PLoS One. 2022 Nov 15;17(11):e0276584. doi: 10.1371/journal.pone.0276584 (PMC9665360; doi:10.1371/journal.pone.0276584)
Supplement: S1 Data — (ZIP) [file pone.0276584.s001.zip › Percentage PS externalization for mouse platelets_V5 Final.xlsm]

## Sheet: 14 July PS pecentage
	Plot 2 (FL1-H)
	All	V1-R
	Mean FL1-H	% of This Plot
A01 1. WT DMSO 0min	76.51	0.0016		Percentage was obtained by gating the shift in fluorescence intensity in the histogram
A03 1. WT ABT 10uM 0 min	329.11	0.0133
A04 2. WT DMSO 0min	423.8	0.0243
A05 2. WT ABT 1uM 0 min	373.26	0.0189
A06 2. WT ABT 10uM 0 min	450.66	0.0232				WT1	WT2	WT3		KO1	KO2	KO2
A07 3. WT DMSO 0min	62.77	0.0022			UT	0.0016	0.0243	0.0022		0.0114	0.016	0.0088
A08 3. WT ABT 1uM 0 min	129.44	0.006			ABT 1um 60	0.1846	0.5714	0.1802		0.5935	0.944	0.5979
A09 3. WT ABT 10uM 0 min	311.86	0.0118			ABT 10um 60	0.8484	0.8904	0.856		0.9364	0.9338	0.943
B01 1. WT DMSO 60min	221.28	0.0099			ABT 1um 120	0.9824	0.9145	0.9886		0.8852	0.986	0.985
B02 1. WT ABT 1uM 60 min	2837.06	0.1846			ABT 10um 120	0.996	0.996	0.9971		0.986	0.9517	0.9516
B03 1. WT ABT 10uM 60 min	9275.55	0.8484
B04 2. WT DMSO 60min	307.16	0.0126
B05 2. WT ABT 1uM 60 min	8255.44	0.5714
B06 2. WT ABT 10uM 60 min	8772.14	0.8904
B07 3. WT DMSO 60min	241.54	0.0106
B08 3. WT ABT 1uM 60 min	2705.74	0.1802
B09 3. WT ABT 10uM 60 min	9264.16	0.856
C01 1. WT DMSO 120min	1069.87	0.0724
C02 1. WT ABT 1uM 120 min	9506.83	0.9824
C03 1. WT ABT 10uM 120 min	17302.8	0.996
C04 2. WT DMSO 120min	1263.5	0.0734
C05 2. WT ABT 1uM 120 min	8446.69	0.9145
C06 2. WT ABT 10uM 120 min	17245.1	0.996
C07 3. WT DMSO 120min	1205.7	0.072
C08 3. WT ABT 1uM 120 min	9508.57	0.9886
C09 3. WT ABT 10uM 120 min	17102.2	0.9971
E01 1. KO DMSO 0min	231.48	0.0114
E02 1. KO ABT 1uM 0 min	210.68	0.0058
E03 1. KO ABT 10uM 0 min	297.17	0.0116
E04 2. KO DMSO 0min	334.79	0.016
E05 2. KO ABT 1uM 0 min	243.51	0.007
E06 2. KO ABT 10uM 0 min	345.03	0.0129
E07 3. KO DMSO 0min	271.8	0.0088
E08 3. KO ABT 1uM 0 min	193.96	0.0056
E09 3. KO ABT 10uM 0 min	226.9	0.0082
F01 1. KO DMSO 60min	290.97	0.012
F02 1. KO ABT 1uM 60 min	11835	0.5935
F03 1. KO ABT 10uM 60 min	15240.7	0.9364
F04 2. KO DMSO 60min	1082.44	0.0864
F05 2. KO ABT 1uM 60 min	11965.2	0.944
F06 2. KO ABT 10uM 60 min	11897.5	0.9338
F07 3. KO DMSO 60min	270.09	0.0116
F08 3. KO ABT 1uM 60 min	11853.4	0.5979
F09 3. KO ABT 10uM 60 min	15822.9	0.943
G01 1. KO DMSO 120min	3716.22	0.35
G02 1. KO ABT 1uM 120 min	6600.42	0.8852
G03 1. KO ABT 10uM 120 min	8713.88	0.986
G04 2. KO DMSO 120min	2472.06	0.182
G05 2. KO ABT 1uM 120 min	9448.32	0.986
G06 2. KO ABT 10uM 120 min	6610.28	0.9517
G07 3. KO DMSO 120min	2437.89	0.1732
G08 3. KO ABT 1uM 120 min	9450.48	0.985
G09 3. KO ABT 10uM 120 min	6712.4	0.9516
