# Supplementary material for: Apoptosis in platelets is independent of the actin cytoskeleton
Source: PLoS One. 2022 Nov 15;17(11):e0276584. doi: 10.1371/journal.pone.0276584 (PMC9665360; doi:10.1371/journal.pone.0276584)
Supplement: S1 Data — (ZIP) [file pone.0276584.s001.zip › Cyto PS primary data- Final.xlsx]

## Sheet: Sheet1
		Plot 2 (FL1-H)
July 28 2021		All
		Mean FL1-H
	A05 untreat AX	356.16	356.16
	A06 untreat AX1	510.47	510.47			1uM ABT dataset
DMSO alone	A07 dmso 40' AX	281.7	281.7				DMSO			1 μM ABT-737			1 μM ABT-737 + 10 μM CytoD
Cyto alone	A08 cyto 40' AX	309.64	309.64				28	29	aug 4	28	29	aug 4	28	29	aug 4
DMSO (1 µM) 15 AnX	B07 dmso15' AX	285.2	285.2			15	285	555	213	542	722	737	480	605	1149
DMSO (10 µM) 15 AnX	B08 dmso 15' AX1	231.72	231.72			30	495	614	385	2663	2502	3426	1830	3878	1662
ABT-737 (1 µM) 15 AnX	B09 A1 15' AX	542.11	542.11			60	754	601	626	4508	3560	4790	5547	4306	8019
ABT-737 (10 µM) 15 AnX	B10 A10 15' AX	1445.32	1445.32			90	1024	854	521	4193	5889	5752	5821	5779	4156
1 µM ABT-737 + 10 µM Cyto 15 AnX	B11 C + A1 15' AX	479.85	479.85			120	629	920	631	8725	7064	6145	7223	5038	8898
10 µM ABT-737 + 10 µM Cyto 15 AnX	B12 C + A10 15' AX	788.61	788.61
DMSO (1 µM) 30 AnX	C07 dmso30' AX	495.35	495.35
DMSO (10 µM) 30 AnX	C08 dmso 30' AX1	361.72	361.72
ABT-737 (1 µM) 30 AnX	C09 A1 30' AX	2662.76	2662.76
ABT-737 (10 µM) 30 AnX	C10 A10 30' AX	4343.6	4343.6
1 µM ABT-737 + 10 µM Cyto 30 AnX	C11 C + A1 30' AX	1830.44	1830.44
10 µM ABT-737 + 10 µM Cyto 30 AnX	C12 C + A10 30' AX	4538.59	4538.59			10 µM ABT dataset
DMSO (1 µM) 60 AnX	D07 dmso60' AX	754.19	754.19				DMSO			10 μM ABT-737			10 μM ABT-737 + 10 μM CytoD
DMSO (10 µM) 60 AnX	D08 dmso 60' AX1	339.62	339.62				28	29	aug 4	28	29	aug 4	28	29	aug 4
ABT-737 (1 µM) 60 AnX	D09 A1 60' AX	4507.99	4507.99			15	232	393	867	1445	1281	3401	789	1077	892
ABT-737 (10 µM) 60 AnX	D10 A10 60' AX	5757.74	5757.74			30	362	373	447	4344	2934	3729	4539	3797	3554
1 µM ABT-737 + 10 µM Cyto 60 AnX	D11 C + A1 60' AX	5547.19	5547.19			60	340	426	472	5758	5429	5673	5593	4160	7425
10 µM ABT-737 + 10 µM Cyto 60 AnX	D12 C + A10 30' AX	5593.25	5593.25			90	446	485	663	6476	6418	6226	5107	5325	6426
DMSO (1 µM) 90 AnX	E07 dmso90' AX	1024.13	1024.13			120	485	688	780	7553	8588	6124	6446	5252	3930
DMSO (10 µM) 90 AnX	E08 dmso 90' AX1	445.53	445.53
ABT-737 (1 µM) 90 AnX	E09 A1 90' AX	4193.07	4193.07
ABT-737 (10 µM) 90 AnX	E10 A10 90' AX	6475.93	6475.93
1 µM ABT-737 + 10 µM Cyto 90 AnX	E11 C + A1 30' AX	5820.95	5820.95
10 µM ABT-737 + 10 µM Cyto 90 AnX	E12 C + A10 30' AX	5107.02	5107.02			PS cyto alone
DMSO (1 µM) 120 AnX	F07 dmso120' AX	628.59	628.59			DMSO	cytoD
DMSO (10 µM) 120 AnX	F08 dmso 120' AX1	484.89	484.89			281.7	309.64
ABT-737 (1 µM) 120 AnX	F09 A1 120' AX	8724.87	8724.87			441.61	337.45
1 µM ABT-737 + 10 µM Cyto 120 AnX	F11 C + A1 30' AX	7222.82	7222.82			623.37	348.32
ABT-737 (10 µM) 120 AnX	G10 A10 120' repeat	7553.1	7553.1
10 µM ABT-737 + 10 µM Cyto 120 AnX	G12 C + A10 120' repeat	6446.17	6446.17
		Plot 2 (FL1-H)
July 29 2021		All
		Mean FL1-H
	A05 UNTREAT AX	318.32	318.32
	A06 UNTREAT AX1	284.25	284.25
DMSO alone	A07 DMSO 40' AX	441.61	441.61
Cyto alone	A08 CYTO 40' AX	337.45	337.45
DMSO (1 µM) 15 AnX	B07 DMSO 15' AX	555.2	555.2
DMSO (10 µM) 15 AnX	B08 DMSO 15' AX1	392.62	392.62
ABT-737 (1 µM) 15 AnX	B09 A1 15' AX	722.27	722.27
ABT-737 (10 µM) 15 AnX	B10 A10 15' AX	1281.14	1281.14
1 µM ABT-737 + 10 µM Cyto 15 AnX	B11 C +A1 15' AX	605.22	605.22
10 µM ABT-737 + 10 µM Cyto 15 AnX	B12 C +A10 15' AX	1076.61	1076.61
DMSO (1 µM) 30 AnX	C07 DMSO 30' AX	614.42	614.42
DMSO (10 µM) 30 AnX	C08 DMSO 30' AX1	373.15	373.15
ABT-737 (1 µM) 30 AnX	C09 A1 30' AX	2501.52	2501.52
ABT-737 (10 µM) 30 AnX	C10 A10 30' AX	2933.78	2933.78
1 µM ABT-737 + 10 µM Cyto 30 AnX	C11 C +A1 30' AX	3878.01	3878.01
10 µM ABT-737 + 10 µM Cyto 30 AnX	C12 C +A10 30' AX	3797.36	3797.36
DMSO (1 µM) 60 AnX	D07 DMSO 60' AX	601.35	601.35
DMSO (10 µM) 60 AnX	D08 DMSO 60' AX1	425.82	425.82
ABT-737 (1 µM) 60 AnX	D09 A1 60' AX	3559.74	3559.74
ABT-737 (10 µM) 60 AnX	D10 A10 60' AX	5428.78	5428.78
1 µM ABT-737 + 10 µM Cyto 60 AnX	D11 C +A1 60' AX	4305.53	4305.53
10 µM ABT-737 + 10 µM Cyto 60 AnX	D12 C +A10 60' AX	4160.35	4160.35
DMSO (1 µM) 90 AnX	E07 DMSO 90' AX	854.15	854.15
DMSO (10 µM) 90 AnX	E08 DMSO 90' AX1	484.76	484.76
ABT-737 (1 µM) 90 AnX	E09 A1 90' AX	5889	5889
ABT-737 (10 µM) 90 AnX	E10 A10 90' AX	6417.97	6417.97
1 µM ABT-737 + 10 µM Cyto 90 AnX	E11 C +A1 90' AX	5779.14	5779.14
10 µM ABT-737 + 10 µM Cyto 90 AnX	E12 C +A10 90' AX	5324.87	5324.87
DMSO (1 µM) 120 AnX	F07 DMSO 120' AX	920.01	920.01
DMSO (10 µM) 120 AnX	F08 DMSO 120' AX1	687.99	687.99
ABT-737 (1 µM) 120 AnX	F09 A1 120' AX	7064.01	7064.01
ABT-737 (10 µM) 120 AnX	F10 A10 120' AX	8587.64	8587.64
1 µM ABT-737 + 10 µM Cyto 120 AnX	F11 C +A1 120' AX	5037.64	5037.64
10 µM ABT-737 + 10 µM Cyto 120 AnX	F12 C +A10 120' AX	5252.17	5252.17
		Plot 2 (FL1-H)
Aug 4 2021		All
		Mean FL1-H
	A03 untreat A	255.1	255.1
	A04 untreat A1	210.27	210.27
DMSO alone	B02 dmso 40' A	623.37	623.37
Cyto alone	B04 cyto 40' A	348.32	348.32
DMSO (1 µM) 15 AnX	C07 DMSO 15 A	212.55	212.55
DMSO (10 µM) 15 AnX	C08 DMSO 15 A1	867.19	867.19
ABT-737 (1 µM) 15 AnX	C09 A1 15 A	737	737
ABT-737 (10 µM) 15 AnX	C10 A10 15 A	3401.33	3401.33
1 µM ABT-737 + 10 µM Cyto 15 AnX	C11 C + A1 15 A	1149.4	1149.4
10 µM ABT-737 + 10 µM Cyto 15 AnX	C12 C + A10 15 A	891.7	891.7
DMSO (1 µM) 30 AnX	D07 DMSO 30 A	385.24	385.24
DMSO (10 µM) 30 AnX	D08 DMSO 30 A1	447.48	447.48
ABT-737 (1 µM) 30 AnX	D09 A1 30 A	3425.95	3425.95
ABT-737 (10 µM) 30 AnX	D10 A10 30 A	3728.64	3728.64
1 µM ABT-737 + 10 µM Cyto 30 AnX	D11 C +A1 30 A	1661.74	1661.74
10 µM ABT-737 + 10 µM Cyto 30 AnX	D12 C + A10 30 A	3554.12	3554.12
DMSO (1 µM) 60 AnX	E07 DMSO 60 A	626.26	626.26
DMSO (10 µM) 60 AnX	E08 DMSO 60 A1	471.59	471.59
ABT-737 (1 µM) 60 AnX	E09 A1 60 A	4790.27	4790.27
ABT-737 (10 µM) 60 AnX	E10 A10 60 A	5673.37	5673.37
1 µM ABT-737 + 10 µM Cyto 60 AnX	E11 C +A1 60 A	8019.05	8019.05
10 µM ABT-737 + 10 µM Cyto 60 AnX	E12 C +A10 60 A	7425.16	7425.16
DMSO (1 µM) 90 AnX	H01 DMSO 90 A	520.91	520.91
DMSO (10 µM) 90 AnX	H02 DMSO 90 A1	663.38	663.38
ABT-737 (1 µM) 90 AnX	H03 A1 90 A	5751.65	5751.65
ABT-737 (10 µM) 90 AnX	H04 A10 90 A	6226.12	6226.12
1 µM ABT-737 + 10 µM Cyto 90 AnX	H05 C +A1 90 A	4156.08	4156.08
10 µM ABT-737 + 10 µM Cyto 90 AnX	H06 C +A10 90 A	6425.99	6425.99
DMSO (1 µM) 120 AnX	B07 DMSO 120 A	630.67	630.67
DMSO (10 µM) 120 AnX	B08 DMSO 120 A1	779.91	779.91
ABT-737 (1 µM) 120 AnX	B09 A1 120 A	6144.89	6144.89
ABT-737 (10 µM) 120 AnX	B10 A10 120 A	6124.41	6124.41
1 µM ABT-737 + 10 µM Cyto 120 AnX	B11 C +A1 120 A	8897.52	8897.52
10 µM ABT-737 + 10 µM Cyto 120 AnX	B12 C +A10 120 A	3930.46	3930.46
