# Supplementary material for: Apoptosis in platelets is independent of the actin cytoskeleton
Source: PLoS One. 2022 Nov 15;17(11):e0276584. doi: 10.1371/journal.pone.0276584 (PMC9665360; doi:10.1371/journal.pone.0276584)
Supplement: S1 Data — (ZIP) [file pone.0276584.s001.zip › human plt caspase Cyto primary data- Final.xlsx]

## Sheet: July 30 cyto analysis
cleaved caspase-3 (July 27 2021) 1uM
Kim Lab 2021-07-27 17hr 19min_Exposure_300.0sec								cleaved caspase: total		cleaved caspase: B-actin
		Band No.	Band Label	Mol. Wt. (KDa)	Relative Front	Volume (Int)	Rel. Quant.
Lane 1	a1 30'	1		N/A	0.54902	759686	1	0.213088		0.0748587
Lane 2	c+a1 30'	1		N/A	0.46	612560	0.806333	0.164501		0.0638926
Lane 3	a1 60'	1		N/A	0.4	2113456	2.78201	0.881638		0.181003
Lane 4	c+a1 60'	1		N/A	0.428571	3048912	4.01338	0.890278		0.269342
Lane 5	a1 120'	1		N/A	0.541667	14224660	18.7244	12.3231		1.35544
Lane 6	c+a1 120'	1		N/A	0.583333	17473150	23.0005	15.7883		1.64631
total caspase-3 (July 27 2021) 1uM										total: B-actin
		Band No.	Band Label	Mol. Wt. (KDa)	Relative Front	Volume (Int)	Rel. Quant.
Lane 1	dmso 120'	1		N/A	0.416667	4095735	1			0.448647
Lane 2	cyto 40'	1		N/A	0.405405	4617912	1.12749			0.492422
Lane 3	a1 30'	1		N/A	0.361111	3565122	0.870447			0.351304
Lane 4	c+a1 30'	1		N/A	0.342857	3723753	0.909178			0.388403
Lane 5	a1 60'	1		N/A	0.371429	2397192	0.58529			0.205303
Lane 6	c+a1 60'	1		N/A	0.428571	3424674	0.836156			0.302537
Lane 7	a1 120'	1		N/A	0.514286	1154307	0.281831			0.109991
Lane 8	c+a1 120'	1		N/A	0.647059	1106712	0.270211			0.104274
B-actin (July 27 2021) 1uM
		Band No.	Band Label	Mol. Wt. (KDa)	Relative Front	Volume (Int)	Rel. Quant.
Lane 1	dmso 120'	1		N/A	0.444444	9129084	1
Lane 2	cyto 40'	1		N/A	0.422222	9377962	1.02726
Lane 3	a1 30'	1		N/A	0.4	10148260	1.11164
Lane 4	c+a1 30'	1		N/A	0.377778	9587342	1.0502
Lane 5	a1 60'	1		N/A	0.4	11676386	1.27903
Lane 6	c+a1 60'	1		N/A	0.466667	11319860	1.23998
Lane 7	a1 120'	1		N/A	0.555556	10494520	1.14957
Lane 8	c+a1 120'	1		N/A	0.644444	10613536	1.16261
cleaved caspase-3 (July 27 2021) 10uM								cleaved caspase: total		cleaved caspase: B-actin
		Band No.	Band Label	Mol. Wt. (KDa)	Relative Front	Volume (Int)	Rel. Quant.
Lane 1	a1 30'	1		N/A	0.333333	1479024	1	0.835597		0.127345
Lane 2	c+a1 30'	1		N/A	0.333333	1866864	1.26223	1.44505		0.14545
Lane 3	a1 60'	1		N/A	0.357143	6620736	4.47642	11.5794		0.468465
Lane 4	c+a1 60'	1		N/A	0.428571	7129728	4.82056	13.1694		0.503795
Lane 5	a1 120'	1		N/A	0.571429	11439216	7.7343	17.8183		0.769727
Lane 6	c+a1 120'	1		N/A	0.666667	10704288	7.2374	23.407		0.768536
total caspase-3 (July 27 2021) 10uM										total: B-actin
		Band No.	Band Label	Mol. Wt. (KDa)	Relative Front	Volume (Int)	Rel. Quant.
Lane 1	dmso 120'	1		N/A	0.526316	5237844	1			0.461479
Lane 2	cyto 40'	1		N/A	0.473684	5092608	0.972272			0.41691
Lane 3	a1 30'	1		N/A	0.368421	1770021	0.337929			0.1524
Lane 4	c+a1 30'	1		N/A	0.368421	1291905	0.246648			0.100654
Lane 5	a1 60'	1		N/A	0.368421	571767	0.109161			0.0404566
Lane 6	c+a1 60'	1		N/A	0.421053	541386	0.10336			0.038255
Lane 7	a1 120'	1		N/A	0.578947	641991	0.122568			0.0431986
Lane 8	c+a1 120'	1		N/A	0.736842	457311	0.087309			0.0328336
B-actin (July 27 2021) 10uM
		Band No.	Band Label	Mol. Wt. (KDa)	Relative Front	Volume (Int)	Rel. Quant.
Lane 1	dmso 120'	1		N/A	0.326087	11350136	1
Lane 2	cyto 40'	1		N/A	0.326087	12215112	1.07621
Lane 3	a1 30'	1		N/A	0.326087	11614288	1.02327
Lane 4	c+a1 30'	1		N/A	0.347826	12835088	1.13083
Lane 5	a1 60'	1		N/A	0.391304	14132832	1.24517
Lane 6	c+a1 60'	1		N/A	0.434783	14152040	1.24686
Lane 7	a1 120'	1		N/A	0.5	14861392	1.30936
Lane 8	c+a1 120'	1		N/A	0.586957	13928152	1.22714
cleaved caspase-3 (July 28 2021) 1uM								cleaved caspase:total		cleaved caspase:B-actin
		Band No.	Band Label	Mol. Wt. (KDa)	Relative Front	Volume (Int)	Rel. Quant.
Lane 1	a1 60'	1		N/A	0.592593	1405026	1	0.233689		0.327009
Lane 2	c+a1 60'	1		N/A	0.611111	1868886	1.33014	0.265955		0.359139
Lane 3	a1 120'	1		N/A	0.711538	11051370	7.8656	7.86496		1.62275
Lane 4	c+a1 120'	1		N/A	0.607843	16014672	11.3981	13.3383		3.82848
total caspase-3 (July 28 2021) 1uM										total: B-actin
		Band No.	Band Label	Mol. Wt. (KDa)	Relative Front	Volume (Int)	Rel. Quant.
Lane 1	dmso 120'	1		N/A	0.416667	8539630	1			2.12147
Lane 2	cyto 40'	1		N/A	0.4	10391920	1.2169			2.47153
Lane 3	a1 30'	1		N/A	0.382353	9255290	1.0838			2.41808
Lane 4	c+a1 30'	1		N/A	0.363636	8535450	0.999511			1.83531
Lane 5	a1 60'	1		N/A	0.34375	6012380	0.704056			1.39933
Lane 6	c+a1 60'	1		N/A	0.387097	7027075	0.822878			1.35037
Lane 7	a1 120'	1		N/A	0.517241	1405140	0.164543			0.206327
Lane 8	c+a1 120'	1		N/A	0.5	1200650	0.140597			0.287029
B-actin (July 28 2021) 1uM
		Band No.	Band Label	Mol. Wt. (KDa)	Relative Front	Volume (Int)	Rel. Quant.
Lane 1	dmso 120'	1		N/A	0.386364	4025336	1
Lane 2	cyto 40'	1		N/A	0.4	4204648	1.04455
Lane 3	a1 30'	1		N/A	0.413043	3827544	0.950863
Lane 4	c+a1 30'	1		N/A	0.425532	4650688	1.15535
Lane 5	a1 60'	1		N/A	0.416667	4296600	1.06739
Lane 6	c+a1 60'	1		N/A	0.42	5203800	1.29276
Lane 7	a1 120'	1		N/A	0.529412	6810272	1.69185
Lane 8	c+a1 120'	1		N/A	0.596154	4183032	1.03918
cleaved caspase-3 (July 28 2021) 10uM								cleaved caspase:total		cleaved caspase: B-actin
		Band No.	Band Label	Mol. Wt. (KDa)	Relative Front	Volume (Int)	Rel. Quant.
Lane 1	a1 30'	1		N/A	0.511111	1299618	1			0.214559
Lane 2	c+a1 30'	1		N/A	0.404255	881766	0.678481			0.141867
Lane 3	a1 60'	1		N/A	0.387755	9108450	7.00856			1.31399
Lane 4	c+a1 60'	1		N/A	0.392157	7534998	5.79786			1.17741
Lane 5	a1 120'	1		N/A	0.528302	14954328	11.5067			1.95567
Lane 6	c+a1 120'	1		N/A	0.6	17620038	13.5579			2.40783
total caspase-3 (July 28 2021) 10uM
B-actin (July 28 2021) 10uM
		Band No.	Band Label	Mol. Wt. (KDa)	Relative Front	Volume (Int)	Rel. Quant.
Lane 1	dmso 120'	1		N/A	0.5	5842108	1
Lane 2	cyto 40'	1		N/A	0.425532	5896918	1.00938
Lane 3	a1 30'	1		N/A	0.354167	6057172	1.03681
Lane 4	c+a1 30'	1		N/A	0.291667	6215454	1.06391
Lane 5	a1 60'	1		N/A	0.25	6931928	1.18655
Lane 6	c+a1 60'	1		N/A	0.265306	6399662	1.09544
Lane 7	a1 120'	1		N/A	0.32	7646662	1.30889
Lane 8	c+a1 120'	1		N/A	0.4	7317802	1.2526

## Sheet: (bkg adj) cyto analysis
cleaved caspase-3 (July 27 2021) 1uM								cleaved caspase-3 (July 28 2021) 1uM								cleaved caspase-3 (July 29 2021) 1uM
Lane	Band No.	Adj. Volume (Int)	cleaved:B-actin					Lane	Band No.	Adj. Volume (Int)	cleaved:B-actin					Lane	Band No.	Adj. Volume (Int)	cleaved:B-actin					1 uM ABT dataset
1	dmso 120'	59125	0.00650652					1	dmso 120'	22889	0.00356307					1	dmso 120'	42075	0.00205356						1 μM ABT-737			1 μM ABT-737 + 10 μM CytoD
2	cyto 40'	69245	0.00753812					2	cyto 40'	38775	0.00596942					2	cyto 40'	58140	0.00322447					DMSO	0.01	0	0	0.01	0.01	0
3	a1 30'	71610	0.00722299					3	a1 30'	69983	0.0111467					3	a1 30'	406215	0.0230758					30	0.01	0.01	0.02	0.01	0.01	0.03
4	c + a1 30'	94435	0.0100039					4	c + a1 30'	61147	0.00981879					4	c + a1 30'	526218	0.0267692					60	0.06	0.06	0.05	0.06	0.02	0.08
5	a1 60'	687170	0.0598284					5	a1 60'	376705	0.0609627					5	a1 60'	1100988	0.0506735					120	0.59	0.87	0.39	0.83	0.97	0.6
6	c + a1 60'	690635	0.0633044					6	c + a1 60'	166568	0.0249079					6	c + a1 60'	1724718	0.0768153
7	a1 120'	6076950	0.590252					7	a1 120'	5748382	0.865854					7	a1 120'	9257010	0.385082
8	c + a1 120'	8540730	0.827693					8	c + a1 120'	7246836	0.969504					8	c + a1 120'	10823220	0.604549
B-actin (July 27 2021) 1uM								B-actin (July 28 2021) 1uM								B-actin (July 29 2021) 1uM
Lane	Band No.	Adj. Volume (Int)						Lane	Band No.	Adj. Volume (Int)						Lane	Band No.	Adj. Volume (Int)
1	dmso 120'	9087034						1	dmso 120'	6423948						1	dmso 120'	20488812
2	cyto 40'	9185982						2	cyto 40'	6495606						2	cyto 40'	18030872
3	a1 30'	9914172						3	a1 30'	6278364						3	a1 30'	17603535
4	c + a1 30'	9439790						4	c + a1 30'	6227550						4	c + a1 30'	19657561
5	a1 60'	11485682						5	a1 60'	6179274						5	a1 60'	21727104
6	c + a1 60'	10909742						6	c + a1 60'	6687360						6	c + a1 60'	22452804
7	a1 120'	10295522						7	a1 120'	6638976						7	a1 120'	24039078
8	c + a1 120'	10318722						8	c + a1 120'	7474788						8	c + a1 120'	17902960
																								10 uM ABT dataset
cleaved caspase-3 (July 27 2021) 10uM								cleaved caspase-3 (July 28 2021) 10uM								cleaved caspase-3 (July 29 2021) 10uM									10 μM ABT-737			10 μM ABT-737 + 10 μM CytoD
Lane	Band No.	Adj. Volume (Int)	cleaved:B-actin					Lane	Band No.	Adj. Volume (Int)	cleaved:B-actin					Lane	Band No.	Adj. Volume (Int)	cleaved:B-actin					DMSO	0.01	0	0	0.03	0	0
1	dmso 120'	124128	0.0120457					1	dmso 120'	49115	0.00376777					1	dmso 120'	37692	0.00216349					30	0.15	0	0.01	0.15	0.02	0.01
2	cyto 40'	349392	0.0288446					2	cyto 40'	32725	0.00257765					2	cyto 40'	48438	0.00220088					60	0.47	0.23	0.14	0.5	0.19	0.12
3	a10 30'	1479024	0.152111					3	a10 30'	54890	0.00412238					3	a10 30'	224046	0.0100558					120	0.77	0.8	0.46	0.78	1.05	0.63
4	c + a10 30'	1866864	0.14591					4	c + a10 30'	247940	0.0195544					4	c + a10 30'	183978	0.0110835
5	a10 60'	6620736	0.469095					5	a10 60'	3350435	0.226918					5	a10 60'	2985498	0.14281
6	c + a10 60'	7129728	0.503795					6	c + a10 60'	2597980	0.191988					6	c + a10 60'	2797254	0.121637
7	a10 120'	11439216	0.769727					7	a10 120'	11673200	0.795855					7	a10 120'	10454238	0.464616
8	c + a10 120'	10704288	0.775143					8	c + a10 120'	13899655	1.04568					8	c + a10 120'	12382524	0.629653
B-actin (July 27 2021) 10uM								B-actin (July 28 2021) 10uM								B-actin (July 29 2021) 10uM
Lane	Band No.	Adj. Volume (Int)						Lane	Band No.	Adj. Volume (Int)						Lane	Band No.	Adj. Volume (Int)
1	dmso 120'	10304784						1	dmso 120'	13035558						1	dmso 120'	17421879
2	cyto 40'	12112912						2	cyto 40'	12695678						2	cyto 40'	22008498
3	a10 30'	9723336						3	a10 30'	13315118						3	a10 30'	22280331
4	c + a10 30'	12794600						4	c + a10 30'	12679496						4	c + a10 30'	16599312
5	a10 60'	14113848						5	a10 60'	14764944						5	a10 60'	20905377
6	c + a10 60'	14152040						6	c + a10 60'	13531980						6	c + a10 60'	22996821
7	a10 120'	14861392						7	a10 120'	14667504						7	a10 120'	22500807
8	c + a10 120'	13809432						8	c + a10 120'	13292498						8	c + a10 120'	19665627
